# Supplementary material for: An accurate, precise, and affordable light emitting diode spectrophotometer for drinking water and other testing with limited resources
Source: PLoS One. 2020 Jan 29;15(1):e0226761. doi: 10.1371/journal.pone.0226761 (PMC6988917; doi:10.1371/journal.pone.0226761)
Supplement: S1 Tables — (XLSX) [file pone.0226761.s001.xlsx]

## Sheet: Hach DR-2700
Hach DR-2700; 1 cm cell; 510 nm source; and 7 June 2017 date of analysis.
																													Calculating Operational Range
			g of H2O &	g of 10.00	Dilution
ID	Abs	g of H2O	10.00 ppm Fe	ppm Fe	Factor	ppm Fe	ppm Fe^2		SUMMARY OUTPUT: 0.0, 1.0, 2.0, and 3.0 ppm standards										SUMMARY OUTPUT: 0.0, 1.0, 2.0, and 3.0 ppm standards; linear regression through the origin										ID	Abs
0.0 ppm	0	100	100	0	0	0	0																						0.0 ppm	0
1.0 ppm	0.178	90.024	100.148	10.124	0.10109	1.00913	1.01835		Regression Statistics										Regression Statistics										1.0 ppm	0.178	delta(abs 1.0 to 0.0)/delta(abs 1.0 to 0.0)*100% =	100
2.0 ppm	0.349	80.033	100.063	20.03	0.200174	1.99823	3.99294		Multiple R	0.999998									Multiple R	0.999993									2.0 ppm	0.349	delta(abs 2.0 to 1.0)/delta(abs 1.0 to 0.0)*100% =	96.0674
3.0 ppm	0.521	70.017	100.035	30.018	0.300075	2.9955	8.973		R Square	0.999997									R Square	0.999985									3.0 ppm	0.521	delta(abs 3.0 to 2.0)/delta(abs 1.0 to 0.0)*100% =	96.6292
4.0 ppm	0.686	60.014	100.021	40.007	0.399986	3.99286	15.9429		Adjusted R Square	0.999991									Adjusted R Square	0.666652									4.0 ppm	0.686	delta(abs 4.0 to 3.0)/delta(abs 1.0 to 0.0)*100% =	92.6966
5.0 ppm	0.851	50.012	100.019	50.007	0.499975	4.991	24.9101		Standard Error	0.000685184									Standard Error	0.0014358									5.0 ppm	0.851	delta(abs 5.0 to 4.0)/delta(abs 1.0 to 0.0)*100% =	92.6966
6.0 ppm	1.008	40.027	100.036	60.009	0.599874	5.98824	35.859		Observations	4									Observations	4									6.0 ppm	1.008	delta(abs 6.0 to 5.0)/delta(abs 1.0 to 0.0)*100% =	88.2022
7.0 ppm	1.169	30.024	100.009	69.985	0.699787	6.98562	48.7989																						7.0 ppm	1.169	delta(abs 7.0 to 6.0)/delta(abs 1.0 to 0.0)*100% =	90.4494
8.0 ppm	1.286	20.035	100.018	79.983	0.799686	7.98286	63.7261		ANOVA										ANOVA										8.0 ppm	1.286	delta(abs 8.0 to 7.0)/delta(abs 1.0 to 0.0)*100% =	65.7303
9.0 ppm	1.293	10.008	100.022	90.014	0.899942	8.98366	80.7062			df	SS	MS	F	Significance F						df	SS	MS	F	Significance F					9.0 ppm	1.293	delta(abs 9.0 to 8.0)/delta(abs 1.0 to 0.0)*100% =	3.93258
10.0 ppm	1.294	0	100	100	1	9.98249	99.6502		Regression	2	0.15035	0.0751748	160125	0.00176708					Regression	1	0.42492	0.42492	206118	4.85155e-06					10.0 ppm	1.294	delta(abs 10.0 to 9.0)/delta(abs 1.0 to 0.0)*100% =	0.561798
Clean Blk	0.001					0.00573676			Residual	1	4.69477e-07	4.69477e-07							Residual	3	6.18461e-06	2.06154e-06
0.0 ppm, DL1	0			% Calibration Check		0			Total	3	0.15035								Total	4	0.424926
0.0 ppm, DL2	0			Standard Recovery		0
0.0 ppm, DL3	-0.001			Based on Absorbance		-0.00573676				Coefficients	Standard Error	t Stat	P-value	Lower 95%	Upper 95%	Lower 95.0%	Upper 95.0%			Coefficients	Standard Error	t Stat	P-value	Lower 95%	Upper 95%	Lower 95.0%	Upper 95.0%
0.0 ppm, DL4	0			99.6161		0			Intercept	0.000150564	0.000668436	0.225248	0.858956	-0.00834273	0.00864385	-0.00834273	0.00864385		Intercept	0	#N/A	#N/A	#N/A	#N/A	#N/A	#N/A	#N/A
0.0 ppm, DL5	0					0			X Variable 1	0.17678	0.00107148	164.987	0.00385857	0.163166	0.190395	0.163166	0.190395		X Variable 1	0.174314	0.00038395	454.002	2.35662e-08	0.173092	0.175536	0.173092	0.175536
0.0 ppm, DL6	0		TINV(0.02,6) =	3.14267		0			X Variable 2	-0.000986099	0.000342823	-2.87641	0.213004	-0.00534208	0.00336988	-0.00534208	0.00336988
0.0 ppm, DL7	0		STDEV.S =	0.00216829		0
3.0 ppm, CCV	0.519		COUNT =	7		2.97738
0.0 ppm, CCV	0		UPPER 99% CI =	0.00257553		0			SUMMARY OUTPUT: 0.0, 1.0, 2.0, 3.0, and 4.0 ppm standards
			UPPER 99% CI =	0.00257553
									Regression Statistics
									Multiple R	0.999996
									R Square	0.999991
									Adjusted R Square	0.999982
									Standard Error	0.00113532
									Observations	5
									ANOVA
										df	SS	MS	F	Significance F
									Regression	2	0.294168	0.147084	114112	8.76324e-06
									Residual	2	2.57789e-06	1.28894e-06
									Total	4	0.294171
										Coefficients	Standard Error	t Stat	P-value	Lower 95%	Upper 95%	Lower 95.0%	Upper 95.0%
									Intercept	-0.000214853	0.00107008	-0.200782	0.859435	-0.00481904	0.00438934	-0.00481904	0.00438934
									X Variable 1	0.178371	0.00126661	140.826	5.04197e-05	0.172922	0.183821	0.172922	0.183821
									X Variable 2	-0.00159975	0.000304073	-5.26107	0.0342816	-0.00290808	-0.000291431	-0.00290808	-0.000291431
									SUMMARY OUTPUT: 0.0, 1.0, 2.0, 3.0, 4.0, and 5.0 ppm standards
									Regression Statistics
									Multiple R	0.999997
									R Square	0.999995
									Adjusted R Square	0.999991
									Standard Error	0.000948048
									Observations	6
									ANOVA
										df	SS	MS	F	Significance F
									Regression	2	0.506016	0.253008	281497	1.23005e-08
									Residual	3	2.69638e-06	8.98794e-07
									Total	5	0.506019
										Coefficients	Standard Error	t Stat	P-value	Lower 95%	Upper 95%	Lower 95.0%	Upper 95.0%
									Intercept	-0.000127708	0.000860738	-0.148371	0.891462	-0.00286696	0.00261154	-0.00286696	0.00261154
									X Variable 1	0.178124	0.000809561	220.026	2.07023e-07	0.175548	0.180701	0.175548	0.180701
									X Variable 2	-0.0015269	0.000155618	-9.81183	0.00225017	-0.00202215	-0.00103165	-0.00202215	-0.00103165
									SUMMARY OUTPUT: 0.0, 1.0, 2.0, 3.0, 4.0, 5.0, and 6.0 ppm standards
									Regression Statistics
									Multiple R	0.999996
									R Square	0.999992
									Adjusted R Square	0.999988
									Standard Error	0.00123338
									Observations	7
									ANOVA
										df	SS	MS	F	Significance F
									Regression	2	0.791545	0.395773	260166	5.90951e-11
									Residual	4	6.08492e-06	1.52123e-06
									Total	6	0.791551
										Coefficients	Standard Error	t Stat	P-value	Lower 95%	Upper 95%	Lower 95.0%	Upper 95.0%
									Intercept	-0.000577095	0.00107855	-0.535064	0.620967	-0.00357164	0.00241745	-0.00357164	0.00241745
									X Variable 1	0.179068	0.000842422	212.563	2.93858e-09	0.176729	0.181407	0.176729	0.181407
									X Variable 2	-0.00175196	0.000135087	-12.9692	0.000203932	-0.00212702	-0.0013769	-0.00212702	-0.0013769
									SUMMARY OUTPUT: 0.0, 1.0, 2.0, 3.0, 4.0, 5.0, 6.0, and 7.0 ppm standards
									Regression Statistics
									Multiple R	0.999995
									R Square	0.99999
									Adjusted R Square	0.999987
									Standard Error	0.00149454
									Observations	8
									ANOVA
										df	SS	MS	F	Significance F
									Regression	2	1.16776	0.583878	261399	2.82864e-13
									Residual	5	1.11683e-05	2.23366e-06
									Total	7	1.16777
										Coefficients	Standard Error	t Stat	P-value	Lower 95%	Upper 95%	Lower 95.0%	Upper 95.0%
									Intercept	-5.41253e-05	0.00126012	-0.0429526	0.967402	-0.00329336	0.00318511	-0.00329336	0.00318511
									X Variable 1	0.178197	0.000841799	211.685	4.46423e-11	0.176033	0.18036	0.176033	0.18036
									X Variable 2	-0.00157744	0.000115809	-13.6211	3.82375e-05	-0.00187514	-0.00127975	-0.00187514	-0.00127975
									SUMMARY OUTPUT: 0.0, 1.0, 2.0, 3.0, 4.0, 5.0, 6.0, 7.0, and 8.0 ppm standards
									Regression Statistics
									Multiple R	0.999859
									R Square	0.999717
									Adjusted R Square	0.999623
									Standard Error	0.00865901
									Observations	9
									ANOVA
										df	SS	MS	F	Significance F
									Regression	2	1.59144	0.795719	10612.6	2.25697e-11
									Residual	6	0.000449871	7.49785e-05
									Total	8	1.59189
										Coefficients	Standard Error	t Stat	P-value	Lower 95%	Upper 95%	Lower 95.0%	Upper 95.0%
									Intercept	-0.00464265	0.00705006	-0.658527	0.534638	-0.0218935	0.0126082	-0.0218935	0.0126082
									X Variable 1	0.18453	0.00411487	44.8446	8.23473e-09	0.174461	0.194598	0.174461	0.194598
									X Variable 2	-0.00267119	0.000495723	-5.38847	0.00168212	-0.00388418	-0.0014582	-0.00388418	-0.0014582
									SUMMARY OUTPUT: 0.0, 1.0, 2.0, 3.0, 4.0, 5.0, 6.0, 7.0, 8.0, and 9.0 ppm standards
									Regression Statistics
									Multiple R	0.997828
									R Square	0.99566
									Adjusted R Square	0.99442
									Standard Error	0.0346706
									Observations	10
									ANOVA
										df	SS	MS	F	Significance F
									Regression	2	1.93055	0.965275	803.022	5.38371e-09
									Residual	7	0.00841437	0.00120205
									Total	9	1.93896
										Coefficients	Standard Error	t Stat	P-value	Lower 95%	Upper 95%	Lower 95.0%	Upper 95.0%
									Intercept	-0.0231101	0.0273014	-0.846481	0.425273	-0.0876678	0.0414475	-0.0876678	0.0414475
									X Variable 1	0.20628	0.0141442	14.5841	1.70159e-06	0.172834	0.239725	0.172834	0.239725
									X Variable 2	-0.00597142	0.00151523	-3.94094	0.0055966	-0.00955436	-0.00238847	-0.00955436	-0.00238847
									SUMMARY OUTPUT: 0.0, 1.0, 2.0, 3.0, 4.0, 5.0, 6.0, 7.0, 8.0, 9.0, and 10.0 ppm standards
									Regression Statistics
									Multiple R	0.996063
									R Square	0.992141
									Adjusted R Square	0.990177
									Standard Error	0.04674
									Observations	11
									ANOVA
										df	SS	MS	F	Significance F
									Regression	2	2.20648	1.10324	505.001	3.81385e-09
									Residual	8	0.017477	0.00218462
									Total	10	2.22395
										Coefficients	Standard Error	t Stat	P-value	Lower 95%	Upper 95%	Lower 95.0%	Upper 95.0%
									Intercept	-0.0416772	0.0356586	-1.16878	0.276137	-0.123906	0.0405517	-0.123906	0.0405517
									X Variable 1	0.225352	0.0166102	13.5671	8.37097e-07	0.187049	0.263655	0.187049	0.263655
									X Variable 2	-0.00855252	0.00160208	-5.33838	0.000695485	-0.0122469	-0.00485811	-0.0122469	-0.00485811

## Sheet: Hach 2010
Hach 2010; 1 cm cell; 510 nm source; and 7 June 2017 date of analysis.
																													Calculating Operational Range
			g of H2O &	g of 10.00	Dilution
ID	Abs	g of H2O	10.00 ppm Fe	ppm Fe	Factor	ppm Fe	ppm Fe^2		SUMMARY OUTPUT: 0.0, 1.0, 2.0, and 3.0 ppm standards										SUMMARY OUTPUT: 0.0, 1.0, 2.0, and 3.0 ppm standards; linear regression through the origin										ID	Abs
0.0 ppm	0	100	100	0	0	0	0																						0.0 ppm	0
1.0 ppm	0.181	90.024	100.148	10.124	0.10109	1.00913	1.01835		Regression Statistics										Regression Statistics										1.0 ppm	0.181	delta(abs 1.0 to 0.0)/delta(abs 1.0 to 0.0)*100% =	100
2.0 ppm	0.358	80.033	100.063	20.03	0.200174	1.99823	3.99294		Multiple R	0.999999									Multiple R	0.999998									2.0 ppm	0.358	delta(abs 2.0 to 1.0)/delta(abs 1.0 to 0.0)*100% =	97.7901
3.0 ppm	0.539	70.017	100.035	30.018	0.300075	2.9955	8.973		R Square	0.999997									R Square	0.999996									3.0 ppm	0.539	delta(abs 3.0 to 2.0)/delta(abs 1.0 to 0.0)*100% =	100
4.0 ppm	0.715	60.014	100.021	40.007	0.399986	3.99286	15.9429		Adjusted R Square	0.999992									Adjusted R Square	0.666663									4.0 ppm	0.715	delta(abs 4.0 to 3.0)/delta(abs 1.0 to 0.0)*100% =	97.2376
5.0 ppm	0.89	50.012	100.019	50.007	0.499975	4.991	24.9101		Standard Error	0.00065924									Standard Error	0.0007706									5.0 ppm	0.89	delta(abs 5.0 to 4.0)/delta(abs 1.0 to 0.0)*100% =	96.6851
6.0 ppm	1.068	40.027	100.036	60.009	0.599874	5.98824	35.859		Observations	4									Observations	4									6.0 ppm	1.068	delta(abs 6.0 to 5.0)/delta(abs 1.0 to 0.0)*100% =	98.3425
7.0 ppm	1.246	30.024	100.009	69.985	0.699787	6.98562	48.7989																						7.0 ppm	1.246	delta(abs 7.0 to 6.0)/delta(abs 1.0 to 0.0)*100% =	98.3425
8.0 ppm	1.384	20.035	100.018	79.983	0.799686	7.98286	63.7261		ANOVA										ANOVA										8.0 ppm	1.384	delta(abs 8.0 to 7.0)/delta(abs 1.0 to 0.0)*100% =	76.2431
9.0 ppm	1.391	10.008	100.022	90.014	0.899942	8.98366	80.7062			df	SS	MS	F	Significance F						df	SS	MS	F	Significance F					9.0 ppm	1.391	delta(abs 9.0 to 8.0)/delta(abs 1.0 to 0.0)*100% =	3.8674
10.0 ppm	1.394	0	100	100	1	9.98249	99.6502		Regression	2	0.160925	0.0804623	185142	0.00164336					Regression	1	0.451444	0.451444	760232	1.31539e-06					10.0 ppm	1.394	delta(abs 10.0 to 9.0)/delta(abs 1.0 to 0.0)*100% =	1.65746
Clean Blk	0					0			Residual	1	4.34597e-07	4.34597e-07							Residual	3	1.78147e-06	5.93824e-07
0.0 ppm, DL1	0.001			% Calibration Check		0.00556568			Total	3	0.160925								Total	4	0.451446
0.0 ppm, DL2	0.001			Standard Recovery		0.00556568
0.0 ppm, DL3	0.001			Based on Absorbance		0.00556568				Coefficients	Standard Error	t Stat	P-value	Lower 95%	Upper 95%	Lower 95.0%	Upper 95.0%			Coefficients	Standard Error	t Stat	P-value	Lower 95%	Upper 95%	Lower 95.0%	Upper 95.0%
0.0 ppm, DL4	0.002			99.8145		0.0111314			Intercept	0.000144863	0.000643127	0.225248	0.858956	-0.00802683	0.00831656	-0.00802683	0.00831656		Intercept	0	#N/A	#N/A	#N/A	#N/A	#N/A	#N/A	#N/A
0.0 ppm, DL5	0.001					0.00556568			X Variable 1	0.178243	0.00103091	172.899	0.003682	0.165144	0.191342	0.165144	0.191342		X Variable 1	0.179673	0.000206067	871.913	3.32697e-09	0.179017	0.180328	0.179017	0.180328
0.0 ppm, DL6	0.001		TINV(0.02,6) =	3.14267		0.00556568			X Variable 2	0.000532836	0.000329843	1.61542	0.352876	-0.00365821	0.00472388	-0.00365821	0.00472388
0.0 ppm, DL7	0		STDEV.S =	0.00321335		0
3.0 ppm, CCV	0.538		COUNT =	7		2.99434
0.0 ppm, CCV	0.002		UPPER 99% CI =	0.00381687		0.0111314			SUMMARY OUTPUT: 0.0, 1.0, 2.0, 3.0, and 4.0 ppm standards
			UPPER 99% CI =	0.00381687
									Regression Statistics
									Multiple R	0.999994
									R Square	0.999988
									Adjusted R Square	0.999977
									Standard Error	0.00136093
									Observations	5
									ANOVA
										df	SS	MS	F	Significance F
									Regression	2	0.319697	0.159849	86305.8	1.15866e-05
									Residual	2	3.70424e-06	1.85212e-06
									Total	4	0.319701
										Coefficients	Standard Error	t Stat	P-value	Lower 95%	Upper 95%	Lower 95.0%	Upper 95.0%
									Intercept	-0.000310189	0.00128273	-0.24182	0.831454	-0.00582932	0.00520894	-0.00582932	0.00520894
									X Variable 1	0.180225	0.00151831	118.701	7.0965e-05	0.173692	0.186757	0.173692	0.186757
									X Variable 2	-0.000231345	0.000364499	-0.634694	0.590549	-0.00179966	0.00133697	-0.00179966	0.00133697
									SUMMARY OUTPUT: 0.0, 1.0, 2.0, 3.0, 4.0, and 5.0 ppm standards
									Regression Statistics
									Multiple R	0.999995
									R Square	0.99999
									Adjusted R Square	0.999983
									Standard Error	0.00139103
									Observations	6
									ANOVA
										df	SS	MS	F	Significance F
									Regression	2	0.555017	0.277509	143418	3.38239e-08
									Residual	3	5.80489e-06	1.93496e-06
									Total	5	0.555023
										Coefficients	Standard Error	t Stat	P-value	Lower 95%	Upper 95%	Lower 95.0%	Upper 95.0%
									Intercept	-0.000677105	0.00126292	-0.536141	0.629065	-0.00469629	0.00334208	-0.00469629	0.00334208
									X Variable 1	0.181265	0.00118783	152.602	6.20479e-07	0.177485	0.185045	0.177485	0.185045
									X Variable 2	-0.000538082	0.000228332	-2.35657	0.0997092	-0.00126474	0.000188573	-0.00126474	0.000188573
									SUMMARY OUTPUT: 0.0, 1.0, 2.0, 3.0, 4.0, 5.0, and 6.0 ppm standards
									Regression Statistics
									Multiple R	0.999996
									R Square	0.999992
									Adjusted R Square	0.999988
									Standard Error	0.00135199
									Observations	7
									ANOVA
										df	SS	MS	F	Significance F
									Regression	2	0.885388	0.442694	242189	6.81934e-11
									Residual	4	7.31153e-06	1.82788e-06
									Total	6	0.885395
										Coefficients	Standard Error	t Stat	P-value	Lower 95%	Upper 95%	Lower 95.0%	Upper 95.0%
									Intercept	-0.000377452	0.00118227	-0.319259	0.765508	-0.00365997	0.00290507	-0.00365997	0.00290507
									X Variable 1	0.180636	0.000923435	195.613	4.09716e-09	0.178072	0.1832	0.178072	0.1832
									X Variable 2	-0.00038801	0.000148078	-2.62031	0.0587801	-0.00079914	2.31198e-05	-0.00079914	2.31198e-05
									SUMMARY OUTPUT: 0.0, 1.0, 2.0, 3.0, 4.0, 5.0, 6.0, and 7.0 ppm standards
									Regression Statistics
									Multiple R	0.999996
									R Square	0.999992
									Adjusted R Square	0.999989
									Standard Error	0.0014698
									Observations	8
									ANOVA
										df	SS	MS	F	Significance F
									Regression	2	1.32665	0.663325	307050	1.89156e-13
									Residual	5	1.08016e-05	2.16032e-06
									Total	7	1.32666
										Coefficients	Standard Error	t Stat	P-value	Lower 95%	Upper 95%	Lower 95.0%	Upper 95.0%
									Intercept	5.58754e-05	0.00123926	0.0450879	0.965783	-0.00312973	0.00324148	-0.00312973	0.00324148
									X Variable 1	0.179914	0.000827863	217.324	3.91444e-11	0.177786	0.182042	0.177786	0.182042
									X Variable 2	-0.000243405	0.000113892	-2.13716	0.0856247	-0.000536173	4.93634e-05	-0.000536173	4.93634e-05
									SUMMARY OUTPUT: 0.0, 1.0, 2.0, 3.0, 4.0, 5.0, 6.0, 7.0, and 8.0 ppm standards
									Regression Statistics
									Multiple R	0.999872
									R Square	0.999744
									Adjusted R Square	0.999659
									Standard Error	0.00885185
									Observations	9
									ANOVA
										df	SS	MS	F	Significance F
									Regression	2	1.83877	0.919384	11733.5	1.67011e-11
									Residual	6	0.000470132	7.83553e-05
									Total	8	1.83924
										Coefficients	Standard Error	t Stat	P-value	Lower 95%	Upper 95%	Lower 95.0%	Upper 95.0%
									Intercept	-0.00463929	0.00720706	-0.643714	0.543566	-0.0222743	0.0129958	-0.0222743	0.0129958
									X Variable 1	0.186394	0.00420651	44.3109	8.84626e-09	0.176101	0.196687	0.176101	0.196687
									X Variable 2	-0.00136257	0.000506763	-2.68877	0.0361116	-0.00260258	-0.000122566	-0.00260258	-0.000122566
									SUMMARY OUTPUT: 0.0, 1.0, 2.0, 3.0, 4.0, 5.0, 6.0, 7.0, 8.0, and 9.0 ppm standards
									Regression Statistics
									Multiple R	0.997484
									R Square	0.994974
									Adjusted R Square	0.993538
									Standard Error	0.0402618
									Observations	10
									ANOVA
										df	SS	MS	F	Significance F
									Regression	2	2.2465	1.12325	692.931	8.99837e-09
									Residual	7	0.0113471	0.00162101
									Total	9	2.25785
										Coefficients	Standard Error	t Stat	P-value	Lower 95%	Upper 95%	Lower 95.0%	Upper 95.0%
									Intercept	-0.0262208	0.0317042	-0.827046	0.435494	-0.101189	0.0487477	-0.101189	0.0487477
									X Variable 1	0.211812	0.0164251	12.8956	3.91693e-06	0.172973	0.250651	0.172973	0.250651
									X Variable 2	-0.00521929	0.00175958	-2.96621	0.0209198	-0.00938004	-0.00105855	-0.00938004	-0.00105855
									SUMMARY OUTPUT: 0.0, 1.0, 2.0, 3.0, 4.0, 5.0, 6.0, 7.0, 8.0, 9.0, and 10.0 ppm standards
									Regression Statistics
									Multiple R	0.99537
									R Square	0.990762
									Adjusted R Square	0.988452
									Standard Error	0.0548335
									Observations	11
									ANOVA
										df	SS	MS	F	Significance F
									Regression	2	2.57965	1.28983	428.983	7.2838e-09
									Residual	8	0.0240537	0.00300671
									Total	10	2.60371
										Coefficients	Standard Error	t Stat	P-value	Lower 95%	Upper 95%	Lower 95.0%	Upper 95.0%
									Intercept	-0.0482061	0.0418333	-1.15234	0.282452	-0.144674	0.0482617	-0.144674	0.0482617
									X Variable 1	0.234396	0.0194864	12.0287	2.10519e-06	0.18946	0.279332	0.18946	0.279332
									X Variable 2	-0.00827556	0.0018795	-4.40308	0.00227737	-0.0126097	-0.00394144	-0.0126097	-0.00394144

## Sheet: Spec 20D+
Thermo Electron Spectronic 20D+; 1 cm cell; 510 nm source; and 7 June 2017 date of analysis.
																													Calculating Operational Range
			g of H2O &	g of 10.00	Dilution
ID	Abs	g of H2O	10.00 ppm Fe	ppm Fe	Factor	ppm Fe	ppm Fe^2		SUMMARY OUTPUT: 0.0, 1.0, 2.0, and 3.0 ppm standards										SUMMARY OUTPUT: 0.0, 1.0, 2.0, and 3.0 ppm standards; linear regression through the origin										ID	Abs
0.0 ppm	0	100	100	0	0	0	0																						0.0 ppm	0
1.0 ppm	0.169	90.024	100.148	10.124	0.10109	1.00913	1.01835		Regression Statistics										Regression Statistics										1.0 ppm	0.169	delta(abs 1.0 to 0.0)/delta(abs 1.0 to 0.0)*100% =	100
2.0 ppm	0.333	80.033	100.063	20.03	0.200174	1.99823	3.99294		Multiple R	0.999996									Multiple R	0.999971									2.0 ppm	0.333	delta(abs 2.0 to 1.0)/delta(abs 1.0 to 0.0)*100% =	97.0414
3.0 ppm	0.492	70.017	100.035	30.018	0.300075	2.9955	8.973		R Square	0.999992									R Square	0.999943									3.0 ppm	0.492	delta(abs 3.0 to 2.0)/delta(abs 1.0 to 0.0)*100% =	94.0828
4.0 ppm	0.646	60.014	100.021	40.007	0.399986	3.99286	15.9429		Adjusted R Square	0.999975									Adjusted R Square	0.66661									4.0 ppm	0.646	delta(abs 4.0 to 3.0)/delta(abs 1.0 to 0.0)*100% =	91.1243
5.0 ppm	0.79	50.012	100.019	50.007	0.499975	4.991	24.9101		Standard Error	0.00105235									Standard Error	0.0026927									5.0 ppm	0.79	delta(abs 5.0 to 4.0)/delta(abs 1.0 to 0.0)*100% =	85.2071
6.0 ppm	0.925	40.027	100.036	60.009	0.599874	5.98824	35.859		Observations	4									Observations	4									6.0 ppm	0.925	delta(abs 6.0 to 5.0)/delta(abs 1.0 to 0.0)*100% =	79.8817
7.0 ppm	1.045	30.024	100.009	69.985	0.699787	6.98562	48.7989																						7.0 ppm	1.045	delta(abs 7.0 to 6.0)/delta(abs 1.0 to 0.0)*100% =	71.0059
8.0 ppm	1.13	20.035	100.018	79.983	0.799686	7.98286	63.7261		ANOVA										ANOVA										8.0 ppm	1.13	delta(abs 8.0 to 7.0)/delta(abs 1.0 to 0.0)*100% =	50.2959
9.0 ppm	1.14	10.008	100.022	90.014	0.899942	8.98366	80.7062			df	SS	MS	F	Significance F						df	SS	MS	F	Significance F					9.0 ppm	1.14	delta(abs 9.0 to 8.0)/delta(abs 1.0 to 0.0)*100% =	5.91716
10.0 ppm	1.13	0	100	100	1	9.98249	99.6502		Regression	2	0.134504	0.0672519	60727.1	0.00286941					Regression	1	0.381492	0.381492	52615	1.90054e-05					10.0 ppm	1.13	delta(abs 10.0 to 9.0)/delta(abs 1.0 to 0.0)*100% =	-5.91716
Clean Blk	0					0			Residual	1	1.10745e-06	1.10745e-06							Residual	3	2.17519e-05	7.25063e-06
0.0 ppm, DL1	-0.001			% Calibration Check		-0.00605449			Total	3	0.134505								Total	4	0.381514
0.0 ppm, DL2	-0.001			Standard Recovery		-0.00605449
0.0 ppm, DL3	-0.002			Based on Absorbance		-0.012109				Coefficients	Standard Error	t Stat	P-value	Lower 95%	Upper 95%	Lower 95.0%	Upper 95.0%			Coefficients	Standard Error	t Stat	P-value	Lower 95%	Upper 95%	Lower 95.0%	Upper 95.0%
0.0 ppm, DL4	-0.001			99.5935		-0.00605449			Intercept	-0.000231247	0.00102663	-0.225248	0.858956	-0.0132758	0.0128133	-0.0132758	0.0128133		Intercept	0	#N/A	#N/A	#N/A	#N/A	#N/A	#N/A	#N/A
0.0 ppm, DL5	-0.001					-0.00605449			X Variable 1	0.170427	0.00164566	103.562	0.00614705	0.149517	0.191337	0.149517	0.191337		X Variable 1	0.165167	0.000720058	229.38	1.82716e-07	0.162875	0.167458	0.162875	0.167458
0.0 ppm, DL6	-0.001		TINV(0.02,6) =	3.14267		-0.00605449			X Variable 2	-0.00201134	0.000526532	-3.81998	0.162997	-0.00870156	0.00467888	-0.00870156	0.00467888
0.0 ppm, DL7	-0.001		STDEV.S =	0.00228838		-0.00605449
3.0 ppm, CCV	0.49		COUNT =	7		2.9667
0.0 ppm, CCV	-0.001		UPPER 99% CI =	0.00271818		-0.00605449			SUMMARY OUTPUT: 0.0, 1.0, 2.0, 3.0, and 4.0 ppm standards
			UPPER 99% CI =	0.00271818
									Regression Statistics
									Multiple R	0.999997
									R Square	0.999994
									Adjusted R Square	0.999987
									Standard Error	0.000910941
									Observations	5
									ANOVA
										df	SS	MS	F	Significance F
									Regression	2	0.260908	0.130454	157209	6.36091e-06
									Residual	2	1.65963e-06	8.29813e-07
									Total	4	0.26091
										Coefficients	Standard Error	t Stat	P-value	Lower 95%	Upper 95%	Lower 95.0%	Upper 95.0%
									Intercept	-0.000418251	0.000858598	-0.487133	0.674324	-0.0041125	0.003276	-0.0041125	0.003276
									X Variable 1	0.171242	0.00101628	168.498	3.52198e-05	0.166869	0.175614	0.166869	0.175614
									X Variable 2	-0.00232538	0.000243978	-9.5311	0.0108296	-0.00337514	-0.00127563	-0.00337514	-0.00127563
									SUMMARY OUTPUT: 0.0, 1.0, 2.0, 3.0, 4.0, and 5.0 ppm standards
									Regression Statistics
									Multiple R	0.99999
									R Square	0.99998
									Adjusted R Square	0.999967
									Standard Error	0.00171361
									Observations	6
									ANOVA
										df	SS	MS	F	Significance F
									Regression	2	0.438771	0.219386	74711.3	8.99589e-08
									Residual	3	8.80933e-06	2.93644e-06
									Total	5	0.43878
										Coefficients	Standard Error	t Stat	P-value	Lower 95%	Upper 95%	Lower 95.0%	Upper 95.0%
									Intercept	-0.00109517	0.00155579	-0.703929	0.532196	-0.00604639	0.00385606	-0.00604639	0.00385606
									X Variable 1	0.173161	0.00146329	118.337	1.33044e-06	0.168505	0.177818	0.168505	0.177818
									X Variable 2	-0.00289127	0.000281282	-10.2789	0.00196347	-0.00378644	-0.00199611	-0.00378644	-0.00199611
									SUMMARY OUTPUT: 0.0, 1.0, 2.0, 3.0, 4.0, 5.0, and 6.0 ppm standards
									Regression Statistics
									Multiple R	0.999984
									R Square	0.999969
									Adjusted R Square	0.999953
									Standard Error	0.00229291
									Observations	7
									ANOVA
										df	SS	MS	F	Significance F
									Regression	2	0.67053	0.335265	63769.8	9.83565e-10
									Residual	4	2.10297e-05	5.25743e-06
									Total	6	0.670551
										Coefficients	Standard Error	t Stat	P-value	Lower 95%	Upper 95%	Lower 95.0%	Upper 95.0%
									Intercept	-0.00194857	0.00200508	-0.97182	0.38617	-0.00751556	0.00361841	-0.00751556	0.00361841
									X Variable 1	0.174953	0.0015661	111.713	3.85044e-08	0.170605	0.179301	0.170605	0.179301
									X Variable 2	-0.00331868	0.000251132	-13.2149	0.000189453	-0.00401593	-0.00262142	-0.00401593	-0.00262142
									SUMMARY OUTPUT: 0.0, 1.0, 2.0, 3.0, 4.0, 5.0, 6.0, and 7.0 ppm standards
									Regression Statistics
									Multiple R	0.999962
									R Square	0.999924
									Adjusted R Square	0.999893
									Standard Error	0.0038041
									Observations	8
									ANOVA
										df	SS	MS	F	Significance F
									Regression	2	0.950508	0.475254	32841.4	5.05492e-11
									Residual	5	7.2356e-05	1.44712e-05
									Total	7	0.95058
										Coefficients	Standard Error	t Stat	P-value	Lower 95%	Upper 95%	Lower 95.0%	Upper 95.0%
									Intercept	-0.00361034	0.00320741	-1.12562	0.311434	-0.0118552	0.00463457	-0.0118552	0.00463457
									X Variable 1	0.177721	0.00214265	82.9443	4.82719e-09	0.172213	0.183229	0.172213	0.183229
									X Variable 2	-0.00387322	0.000294772	-13.1397	4.55817e-05	-0.00463096	-0.00311549	-0.00463096	-0.00311549
									SUMMARY OUTPUT: 0.0, 1.0, 2.0, 3.0, 4.0, 5.0, 6.0, 7.0, and 8.0 ppm standards
									Regression Statistics
									Multiple R	0.999772
									R Square	0.999544
									Adjusted R Square	0.999392
									Standard Error	0.00974841
									Observations	9
									ANOVA
										df	SS	MS	F	Significance F
									Regression	2	1.24903	0.624516	6571.68	9.50037e-11
									Residual	6	0.000570189	9.50314e-05
									Total	8	1.2496
										Coefficients	Standard Error	t Stat	P-value	Lower 95%	Upper 95%	Lower 95.0%	Upper 95.0%
									Intercept	-0.00849832	0.00793703	-1.07072	0.325465	-0.0279195	0.0109229	-0.0279195	0.0109229
									X Variable 1	0.184467	0.00463256	39.8197	1.67653e-08	0.173132	0.195803	0.173132	0.195803
									X Variable 2	-0.00503835	0.00055809	-9.02784	0.000103454	-0.00640395	-0.00367275	-0.00640395	-0.00367275
									SUMMARY OUTPUT: 0.0, 1.0, 2.0, 3.0, 4.0, 5.0, 6.0, 7.0, 8.0, and 9.0 ppm standards
									Regression Statistics
									Multiple R	0.998483
									R Square	0.996968
									Adjusted R Square	0.996102
									Standard Error	0.0254737
									Observations	10
									ANOVA
										df	SS	MS	F	Significance F
									Regression	2	1.49365	0.746824	1150.89	1.53461e-09
									Residual	7	0.00454235	0.000648907
									Total	9	1.49819
										Coefficients	Standard Error	t Stat	P-value	Lower 95%	Upper 95%	Lower 95.0%	Upper 95.0%
									Intercept	-0.0215403	0.0200593	-1.07383	0.318515	-0.0689729	0.0258924	-0.0689729	0.0258924
									X Variable 1	0.199827	0.0103922	19.2286	2.56325e-07	0.175254	0.224401	0.175254	0.224401
									X Variable 2	-0.007369	0.00111329	-6.61914	0.000298944	-0.0100015	-0.0047365	-0.0100015	-0.0047365
									SUMMARY OUTPUT: 0.0, 1.0, 2.0, 3.0, 4.0, 5.0, 6.0, 7.0, 8.0, 9.0, and 10.0 ppm standards
									Regression Statistics
									Multiple R	0.997186
									R Square	0.99438
									Adjusted R Square	0.992975
									Standard Error	0.0344884
									Observations	11
									ANOVA
										df	SS	MS	F	Significance F
									Regression	2	1.68356	0.841778	707.704	9.97795e-10
									Residual	8	0.00951558	0.00118945
									Total	10	1.69307
										Coefficients	Standard Error	t Stat	P-value	Lower 95%	Upper 95%	Lower 95.0%	Upper 95.0%
									Intercept	-0.0352945	0.0263117	-1.3414	0.216623	-0.0959694	0.0253804	-0.0959694	0.0253804
									X Variable 1	0.213956	0.0122563	17.4569	1.18295e-07	0.185693	0.242219	0.185693	0.242219
									X Variable 2	-0.00928105	0.00118214	-7.85106	4.99811e-05	-0.0120071	-0.00655503	-0.0120071	-0.00655503

## Sheet: Bland-Altman Plots
The Bland-Altman plots for the analysis of total iron (Fe) by each of the 3 commercial spectrophotometers (Hach DR-2700, Hach 2010, and
Thermo Electron Spectronic 20D+) versus LED spectrophotometer #1 at the highest blank voltage (V0 = 4.364 V).
					LED Spec #1
		Hach DR-2700	Hach 2010	Spec 20D+	V0 = 4.364 V		Hach DR-2700 vs.			Hach 2010 vs.			Spec 20D+ vs.
	Actual	Measured	Measured	Measured	Measured		LED Spec #1			LED Spec #1			LED Spec #1
ID	ppm Fe	ppm Fe	ppm Fe	ppm Fe	ppm Fe		X = Mean	Y = Difference		X = Mean	Y = Difference		X = Mean	Y = Difference
0.0 ppm	0	0	0	0	0		0	0		0	0		0	0
1.0 ppm	1.00913	1.02114	1.00739	1.02321	1.02667		1.02391	-0.00552956		1.01703	-0.019285		1.02494	-0.00346463
2.0 ppm	1.99823	2.00213	1.99251	2.01614	2.01929		2.01071	-0.017163		2.0059	-0.0267793		2.01772	-0.00314821
3.0 ppm	2.9955	2.98885	2.9999	2.97881	2.97554		2.9822	0.0133119		2.98772	0.0243607		2.97717	0.00326728
						đ = AVERAGE =		-0.00234516			-0.00542589			-0.000836388
						s = STDEV.S =		0.0126537			0.022838			0.00315128
						NORM.S.INV(0.975)=		1.95996			1.95996			1.95996
						đ + (1.96… * s) = UPPER LIMIT =		0.0224557			0.0393358			0.00534001
						đ − (1.96… * s) = LOWER LIMIT =		-0.027146			-0.0501876			-0.00701279

## Sheet: NUV3C, 001, Vo=4.364 V
Prototype #NUV3C (The 2nd printed circuit board); serial number 001, 1 cm cell; 510 nm LED source; variable LED resister;
input = 9.19 V; + rail to ground = 4.966 V; analog signal measured from red and black wires; and 7 June 2017 date of analysis.
																																	Calculating Operational Range
				g of H2O &	g of 10.00	Dilution
ID	Volts	Abs	g of H2O	10.00 ppm Fe	ppm Fe	Factor	ppm Fe	ppm Fe^2		Vo/Rail Voltage*100%			SUMMARY OUTPUT: 0.0, 1.0, 2.0, and 3.0 ppm standards										SUMMARY OUTPUT: 0.0, 1.0, 2.0, and 3.0 ppm standards; linear regression through the origin										ID	Abs
0.0 ppm	4.364	0	100	100	0	0	0	0		87.8776																							0.0 ppm	0
1.0 ppm	3.149	0.141712	90.024	100.148	10.124	0.10109	1.00913	1.01835					Regression Statistics										Regression Statistics										1.0 ppm	0.141712	delta(abs 1.0 to 0.0)/delta(abs 1.0 to 0.0)*100% =	100
2.0 ppm	2.297	0.278724	80.033	100.063	20.03	0.200174	1.99823	3.99294		% Calibration Check			Multiple R	0.999995									Multiple R	0.999959									2.0 ppm	0.278724	delta(abs 2.0 to 1.0)/delta(abs 1.0 to 0.0)*100% =	96.6831
3.0 ppm	1.695	0.410715	70.017	100.035	30.018	0.300075	2.9955	8.973		Standard Recovery			R Square	0.99999									R Square	0.999918									3.0 ppm	0.410715	delta(abs 3.0 to 2.0)/delta(abs 1.0 to 0.0)*100% =	93.1405
4.0 ppm	1.272	0.535398	60.014	100.021	40.007	0.399986	3.99286	15.9429		Based on Absorbance			Adjusted R Square	0.999971									Adjusted R Square	0.666584									4.0 ppm	0.535398	delta(abs 4.0 to 3.0)/delta(abs 1.0 to 0.0)*100% =	87.983
5.0 ppm	0.972	0.652218	50.012	100.019	50.007	0.499975	4.991	24.9101		99.44			Standard Error	0.000952809									Standard Error	0.00270165									5.0 ppm	0.652218	delta(abs 5.0 to 4.0)/delta(abs 1.0 to 0.0)*100% =	82.4353
6.0 ppm	0.761	0.7585	40.027	100.036	60.009	0.599874	5.98824	35.859					Observations	4									Observations	4									6.0 ppm	0.7585	delta(abs 6.0 to 5.0)/delta(abs 1.0 to 0.0)*100% =	74.9983
7.0 ppm	0.608	0.855981	30.024	100.009	69.985	0.699787	6.98562	48.7989																									7.0 ppm	0.855981	delta(abs 7.0 to 6.0)/delta(abs 1.0 to 0.0)*100% =	68.7881
8.0 ppm	0.518	0.925555	20.035	100.018	79.983	0.799686	7.98286	63.7261					ANOVA										ANOVA										8.0 ppm	0.925555	delta(abs 8.0 to 7.0)/delta(abs 1.0 to 0.0)*100% =	49.0952
9.0 ppm	0.513	0.929767	10.008	100.022	90.014	0.899942	8.98366	80.7062						df	SS	MS	F	Significance F						df	SS	MS	F	Significance F					9.0 ppm	0.929767	delta(abs 9.0 to 8.0)/delta(abs 1.0 to 0.0)*100% =	2.9725
10.0 ppm	0.514	0.928922	0	100	100	1	9.98249	99.6502					Regression	2	0.0937522	0.0468761	51634.5	0.00311181					Regression	1	0.266434	0.266434	36503.3	2.73936e-05					10.0 ppm	0.928922	delta(abs 10.0 to 9.0)/delta(abs 1.0 to 0.0)*100% =	-0.596811
Clean Blk	4.386	-0.00218389					-0.0158218						Residual	1	9.07844e-07	9.07844e-07							Residual	3	2.18967e-05	7.2989e-06
0.0 ppm, DL1	4.384	-0.0019858					-0.0143867						Total	3	0.0937531								Total	4	0.266456
0.0 ppm, DL2	4.387	-0.00228289					-0.0165391
0.0 ppm, DL3	4.387	-0.00228289					-0.0165391							Coefficients	Standard Error	t Stat	P-value	Lower 95%	Upper 95%	Lower 95.0%	Upper 95.0%			Coefficients	Standard Error	t Stat	P-value	Lower 95%	Upper 95%	Lower 95.0%	Upper 95.0%
0.0 ppm, DL4	4.371	-0.000696065					-0.00504284						Intercept	-0.000209373	0.00092952	-0.225248	0.858956	-0.01202	0.0116013	-0.01202	0.0116013		Intercept	0	#N/A	#N/A	#N/A	#N/A	#N/A	#N/A	#N/A
0.0 ppm, DL5	4.373	-0.000894735					-0.00648216						X Variable 1	0.14331	0.00148999	96.1816	0.00661869	0.124378	0.162242	0.124378	0.162242		X Variable 1	0.13803	0.000722451	191.058	3.16176e-07	0.135731	0.14033	0.135731	0.14033
0.0 ppm, DL6	4.374	-0.000994037		TINV(0.02,6) =	3.14267		-0.00720158						X Variable 2	-0.00202233	0.000476726	-4.24212	0.147381	-0.00807971	0.00403505	-0.00807971	0.00403505
0.0 ppm, DL7	4.386	-0.00218389		STDEV.S =	0.00520925		-0.0158218
3.0 ppm, CCV	1.704	0.408415		COUNT =	7		2.95888
0.0 ppm, CCV	4.37	-0.000596695		UPPER 99% CI =	0.00618764		-0.00432292						SUMMARY OUTPUT: 0.0, 1.0, 2.0, 3.0, and 4.0 ppm standards
				UPPER 99% CI =	0.00618764
													Regression Statistics
													Multiple R	0.999991
													R Square	0.999983
													Adjusted R Square	0.999966
													Standard Error	0.00124398
													Observations	5
													ANOVA
														df	SS	MS	F	Significance F
													Regression	2	0.179613	0.0898063	58034.1	1.7231e-05
													Residual	2	3.09495e-06	1.54748e-06
													Total	4	0.179616
														Coefficients	Standard Error	t Stat	P-value	Lower 95%	Upper 95%	Lower 95.0%	Upper 95.0%
													Intercept	-0.000581547	0.0011725	-0.49599	0.669046	-0.00562639	0.0044633	-0.00562639	0.0044633
													X Variable 1	0.14493	0.00138783	104.429	9.16842e-05	0.138959	0.150902	0.138959	0.150902
													X Variable 2	-0.00264733	0.000333176	-7.94574	0.0154725	-0.00408087	-0.00121379	-0.00408087	-0.00121379
													SUMMARY OUTPUT: 0.0, 1.0, 2.0, 3.0, 4.0, and 5.0 ppm standards
													Regression Statistics
													Multiple R	0.999989
													R Square	0.999977
													Adjusted R Square	0.999962
													Standard Error	0.00151463
													Observations	6
													ANOVA
														df	SS	MS	F	Significance F
													Regression	2	0.299252	0.149626	65222	1.10289e-07
													Residual	3	6.88231e-06	2.2941e-06
													Total	5	0.299259
														Coefficients	Standard Error	t Stat	P-value	Lower 95%	Upper 95%	Lower 95.0%	Upper 95.0%
													Intercept	-0.00107422	0.00137514	-0.781171	0.491679	-0.00545053	0.00330209	-0.00545053	0.00330209
													X Variable 1	0.146328	0.00129338	113.136	1.52246e-06	0.142211	0.150444	0.142211	0.150444
													X Variable 2	-0.0030592	0.000248621	-12.3047	0.00115619	-0.00385042	-0.00226797	-0.00385042	-0.00226797
													SUMMARY OUTPUT: 0.0, 1.0, 2.0, 3.0, 4.0, 5.0, and 6.0 ppm standards
													Regression Statistics
													Multiple R	0.99998
													R Square	0.999959
													Adjusted R Square	0.999939
													Standard Error	0.00214885
													Observations	7
													ANOVA
														df	SS	MS	F	Significance F
													Regression	2	0.451912	0.225956	48934.2	1.67032e-09
													Residual	4	1.84702e-05	4.61754e-06
													Total	6	0.451931
														Coefficients	Standard Error	t Stat	P-value	Lower 95%	Upper 95%	Lower 95.0%	Upper 95.0%
													Intercept	-0.00190525	0.0018791	-1.01392	0.367968	-0.00712246	0.00331197	-0.00712246	0.00331197
													X Variable 1	0.148072	0.0014677	100.887	5.78793e-08	0.143997	0.152147	0.143997	0.152147
													X Variable 2	-0.00347539	0.000235354	-14.7667	0.000122422	-0.00412884	-0.00282194	-0.00412884	-0.00282194
													SUMMARY OUTPUT: 0.0, 1.0, 2.0, 3.0, 4.0, 5.0, 6.0, and 7.0 ppm standards
													Regression Statistics
													Multiple R	0.999975
													R Square	0.999949
													Adjusted R Square	0.999929
													Standard Error	0.00254359
													Observations	8
													ANOVA
														df	SS	MS	F	Significance F
													Regression	2	0.636428	0.318214	49184.1	1.84176e-11
													Residual	5	3.23493e-05	6.46985e-06
													Total	7	0.63646
														Coefficients	Standard Error	t Stat	P-value	Lower 95%	Upper 95%	Lower 95.0%	Upper 95.0%
													Intercept	-0.00276938	0.00214462	-1.29132	0.253066	-0.00828229	0.00274353	-0.00828229	0.00274353
													X Variable 1	0.149512	0.00143267	104.359	1.53192e-09	0.145829	0.153194	0.145829	0.153194
													X Variable 2	-0.00376376	0.000197097	-19.0959	7.25976e-06	-0.00427041	-0.0032571	-0.00427041	-0.0032571
													SUMMARY OUTPUT: 0.0, 1.0, 2.0, 3.0, 4.0, 5.0, 6.0, 7.0, and 8.0 ppm standards
													Regression Statistics
													Multiple R	0.99985
													R Square	0.999699
													Adjusted R Square	0.999599
													Standard Error	0.00646415
													Observations	9
													ANOVA
														df	SS	MS	F	Significance F
													Regression	2	0.833736	0.416868	9976.44	2.71672e-11
													Residual	6	0.000250711	4.17852e-05
													Total	8	0.833986
														Coefficients	Standard Error	t Stat	P-value	Lower 95%	Upper 95%	Lower 95.0%	Upper 95.0%
													Intercept	-0.00600663	0.00526303	-1.14129	0.297245	-0.0188848	0.00687153	-0.0188848	0.00687153
													X Variable 1	0.15398	0.00307184	50.1261	4.22865e-09	0.146463	0.161496	0.146463	0.161496
													X Variable 2	-0.00453541	0.000370069	-12.2556	1.79731e-05	-0.00544093	-0.00362988	-0.00544093	-0.00362988
													SUMMARY OUTPUT: 0.0, 1.0, 2.0, 3.0, 4.0, 5.0, 6.0, 7.0, 8.0, and 9.0 ppm standards
													Regression Statistics
													Multiple R	0.998601
													R Square	0.997204
													Adjusted R Square	0.996405
													Standard Error	0.0199384
													Observations	10
													ANOVA
														df	SS	MS	F	Significance F
													Regression	2	0.992418	0.496209	1248.2	1.15609e-09
													Residual	7	0.00278279	0.000397541
													Total	9	0.9952
														Coefficients	Standard Error	t Stat	P-value	Lower 95%	Upper 95%	Lower 95.0%	Upper 95.0%
													Intercept	-0.0164194	0.0157005	-1.04579	0.330422	-0.0535453	0.0207065	-0.0535453	0.0207065
													X Variable 1	0.166243	0.00813404	20.438	1.68365e-07	0.147009	0.185477	0.147009	0.185477
													X Variable 2	-0.00639622	0.000871378	-7.34035	0.000157224	-0.0084567	-0.00433574	-0.0084567	-0.00433574
													SUMMARY OUTPUT: 0.0, 1.0, 2.0, 3.0, 4.0, 5.0, 6.0, 7.0, 8.0, 9.0, and 10.0 ppm standards
													Regression Statistics
													Multiple R	0.997665
													R Square	0.995335
													Adjusted R Square	0.994168
													Standard Error	0.0256307
													Observations	11
													ANOVA
														df	SS	MS	F	Significance F
													Regression	2	1.12126	0.560631	853.409	4.73683e-10
													Residual	8	0.00525545	0.000656931
													Total	10	1.12652
														Coefficients	Standard Error	t Stat	P-value	Lower 95%	Upper 95%	Lower 95.0%	Upper 95.0%
													Intercept	-0.0261178	0.019554	-1.33567	0.218406	-0.0712095	0.0189739	-0.0712095	0.0189739
													X Variable 1	0.176206	0.00910848	19.3452	5.29116e-08	0.155201	0.19721	0.155201	0.19721
													X Variable 2	-0.00774444	0.000878528	-8.81524	2.15784e-05	-0.00977033	-0.00571855	-0.00977033	-0.00571855

## Sheet: NUV3C, 001, Vo=3.872
Prototype #NUV3C (The 2nd printed circuit board); serial number 001, 1 cm cell; 510 nm LED source; variable LED resister;
input = 9.19 V; + rail to ground = 4.966 V; analog signal measured from red and black wires; and 7 June 2017 date of analysis.
																																	Calculating Operational Range
				g of H2O &	g of 10.00	Dilution
ID	Volts	Abs	g of H2O	10.00 ppm Fe	ppm Fe	Factor	ppm Fe	ppm Fe^2		Vo/Rail Voltage*100%			SUMMARY OUTPUT: 0.0, 1.0, 2.0, and 3.0 ppm standards										SUMMARY OUTPUT: 0.0, 1.0, 2.0, and 3.0 ppm standards; linear regression through the origin										ID	Abs
0.0 ppm	3.872	0	100	100	0	0	0	0		77.9702																							0.0 ppm	0
1.0 ppm	2.823	0.137224	90.024	100.148	10.124	0.10109	1.00913	1.01835					Regression Statistics										Regression Statistics										1.0 ppm	0.137224	delta(abs 1.0 to 0.0)/delta(abs 1.0 to 0.0)*100% =	100
2.0 ppm	2.059	0.274279	80.033	100.063	20.03	0.200174	1.99823	3.99294		% Calibration Check			Multiple R	0.999984									Multiple R	0.999991									2.0 ppm	0.274279	delta(abs 2.0 to 1.0)/delta(abs 1.0 to 0.0)*100% =	99.8762
3.0 ppm	1.516	0.407236	70.017	100.035	30.018	0.300075	2.9955	8.973		Standard Recovery			R Square	0.999967									R Square	0.999981									3.0 ppm	0.407236	delta(abs 3.0 to 2.0)/delta(abs 1.0 to 0.0)*100% =	96.8903
4.0 ppm	1.142	0.530269	60.014	100.021	40.007	0.399986	3.99286	15.9429		Based on Absorbance			Adjusted R Square	0.999901									Adjusted R Square	0.666648									4.0 ppm	0.530269	delta(abs 4.0 to 3.0)/delta(abs 1.0 to 0.0)*100% =	89.6583
5.0 ppm	0.878	0.644441	50.012	100.019	50.007	0.499975	4.991	24.9101		99.0894			Standard Error	0.00174216									Standard Error	0.00127549									5.0 ppm	0.644441	delta(abs 5.0 to 4.0)/delta(abs 1.0 to 0.0)*100% =	83.2006
6.0 ppm	0.692	0.747829	40.027	100.036	60.009	0.599874	5.98824	35.859					Observations	4									Observations	4									6.0 ppm	0.747829	delta(abs 6.0 to 5.0)/delta(abs 1.0 to 0.0)*100% =	75.3426
7.0 ppm	0.556	0.842861	30.024	100.009	69.985	0.699787	6.98562	48.7989																									7.0 ppm	0.842861	delta(abs 7.0 to 6.0)/delta(abs 1.0 to 0.0)*100% =	69.2524
8.0 ppm	0.478	0.908507	20.035	100.018	79.983	0.799686	7.98286	63.7261					ANOVA										ANOVA										8.0 ppm	0.908507	delta(abs 8.0 to 7.0)/delta(abs 1.0 to 0.0)*100% =	47.8391
9.0 ppm	0.475	0.911242	10.008	100.022	90.014	0.899942	8.98366	80.7062						df	SS	MS	F	Significance F						df	SS	MS	F	Significance F					9.0 ppm	0.911242	delta(abs 9.0 to 8.0)/delta(abs 1.0 to 0.0)*100% =	1.99257
10.0 ppm	0.473	0.913074	0	100	100	1	9.98249	99.6502					Regression	2	0.0923141	0.0461571	15207.7	0.00573385					Regression	1	0.259896	0.259896	159752	6.25965e-06					10.0 ppm	0.913074	delta(abs 10.0 to 9.0)/delta(abs 1.0 to 0.0)*100% =	1.33538
Clean Blk	3.912	-0.0044635					-0.0327413						Residual	1	3.03511e-06	3.03511e-06							Residual	3	4.88062e-06	1.62687e-06
0.0 ppm, DL1	3.91	-0.00424141					-0.0311122						Total	3	0.0923172								Total	4	0.259901
0.0 ppm, DL2	3.903	-0.0034632					-0.0254038
0.0 ppm, DL3	3.903	-0.0034632					-0.0254038							Coefficients	Standard Error	t Stat	P-value	Lower 95%	Upper 95%	Lower 95.0%	Upper 95.0%			Coefficients	Standard Error	t Stat	P-value	Lower 95%	Upper 95%	Lower 95.0%	Upper 95.0%
0.0 ppm, DL4	3.908	-0.00401921					-0.0294823						Intercept	-0.000382826	0.00169958	-0.225248	0.858956	-0.021978	0.0212123	-0.021978	0.0212123		Intercept	0	#N/A	#N/A	#N/A	#N/A	#N/A	#N/A	#N/A
0.0 ppm, DL5	3.912	-0.0044635					-0.0327413						X Variable 1	0.138183	0.00272436	50.7212	0.0125497	0.103567	0.172799	0.103567	0.172799		X Variable 1	0.136326	0.00034108	399.69	3.45376e-08	0.135241	0.137412	0.135241	0.137412
0.0 ppm, DL6	3.916	-0.00490733		TINV(0.02,6) =	3.14267		-0.035997						X Variable 2	-0.000659575	0.000871667	-0.756682	0.587621	-0.0117352	0.010416	-0.0117352	0.010416
0.0 ppm, DL7	3.907	-0.00390806		STDEV.S =	0.00384724		-0.028667
3.0 ppm, CCV	1.529	0.403528		COUNT =	7		2.96002
0.0 ppm, CCV	3.926	-0.00601495		UPPER 99% CI =	0.00456982		-0.0441217						SUMMARY OUTPUT: 0.0, 1.0, 2.0, 3.0, and 4.0 ppm standards
				UPPER 99% CI =	0.00456982
													Regression Statistics
													Multiple R	0.999955
													R Square	0.99991
													Adjusted R Square	0.999821
													Standard Error	0.00281684
													Observations	5
													ANOVA
														df	SS	MS	F	Significance F
													Regression	2	0.177105	0.0885527	11160.3	8.9595e-05
													Residual	2	1.58692e-05	7.93459e-06
													Total	4	0.177121
														Coefficients	Standard Error	t Stat	P-value	Lower 95%	Upper 95%	Lower 95.0%	Upper 95.0%
													Intercept	-0.00128438	0.00265498	-0.483763	0.67634	-0.0127079	0.0101391	-0.0127079	0.0101391
													X Variable 1	0.142109	0.00314258	45.2204	0.000488667	0.128587	0.15563	0.128587	0.15563
													X Variable 2	-0.00217358	0.000754438	-2.88106	0.102317	-0.00541967	0.0010725	-0.00541967	0.0010725
													SUMMARY OUTPUT: 0.0, 1.0, 2.0, 3.0, 4.0, and 5.0 ppm standards
													Regression Statistics
													Multiple R	0.999946
													R Square	0.999892
													Adjusted R Square	0.999821
													Standard Error	0.00324842
													Observations	6
													ANOVA
														df	SS	MS	F	Significance F
													Regression	2	0.294052	0.147026	13933.2	1.11684e-06
													Residual	3	3.16566e-05	1.05522e-05
													Total	5	0.294083
														Coefficients	Standard Error	t Stat	P-value	Lower 95%	Upper 95%	Lower 95.0%	Upper 95.0%
													Intercept	-0.00229026	0.00294926	-0.776556	0.494026	-0.0116761	0.00709559	-0.0116761	0.00709559
													X Variable 1	0.144961	0.0027739	52.2591	1.54317e-05	0.136134	0.153789	0.136134	0.153789
													X Variable 2	-0.00301448	0.000533215	-5.65341	0.0109563	-0.00471141	-0.00131755	-0.00471141	-0.00131755
													SUMMARY OUTPUT: 0.0, 1.0, 2.0, 3.0, 4.0, 5.0, and 6.0 ppm standards
													Regression Statistics
													Multiple R	0.999938
													R Square	0.999876
													Adjusted R Square	0.999814
													Standard Error	0.00370095
													Observations	7
													ANOVA
														df	SS	MS	F	Significance F
													Regression	2	0.442068	0.221034	16137.4	1.53562e-08
													Residual	4	5.4788e-05	1.3697e-05
													Total	6	0.442123
														Coefficients	Standard Error	t Stat	P-value	Lower 95%	Upper 95%	Lower 95.0%	Upper 95.0%
													Intercept	-0.00346439	0.00323636	-1.07046	0.344706	-0.01245	0.00552119	-0.01245	0.00552119
													X Variable 1	0.147426	0.00252781	58.3217	5.17581e-07	0.140408	0.154445	0.140408	0.154445
													X Variable 2	-0.00360251	0.000405348	-8.88743	0.000885629	-0.00472793	-0.00247708	-0.00472793	-0.00247708
													SUMMARY OUTPUT: 0.0, 1.0, 2.0, 3.0, 4.0, 5.0, 6.0, and 7.0 ppm standards
													Regression Statistics
													Multiple R	0.999942
													R Square	0.999883
													Adjusted R Square	0.999837
													Standard Error	0.0038023
													Observations	8
													ANOVA
														df	SS	MS	F	Significance F
													Regression	2	0.620223	0.310112	21449.9	1.46609e-10
													Residual	5	7.22874e-05	1.44575e-05
													Total	7	0.620296
														Coefficients	Standard Error	t Stat	P-value	Lower 95%	Upper 95%	Lower 95.0%	Upper 95.0%
													Intercept	-0.0044347	0.00320589	-1.3833	0.225153	-0.0126757	0.0038063	-0.0126757	0.0038063
													X Variable 1	0.149043	0.00214164	69.5928	1.16017e-08	0.143537	0.154548	0.143537	0.154548
													X Variable 2	-0.00392631	0.000294632	-13.3261	4.25529e-05	-0.00468368	-0.00316893	-0.00468368	-0.00316893
													SUMMARY OUTPUT: 0.0, 1.0, 2.0, 3.0, 4.0, 5.0, 6.0, 7.0, and 8.0 ppm standards
													Regression Statistics
													Multiple R	0.999806
													R Square	0.999613
													Adjusted R Square	0.999484
													Standard Error	0.00722561
													Observations	9
													ANOVA
														df	SS	MS	F	Significance F
													Regression	2	0.808472	0.404236	7742.59	5.81032e-11
													Residual	6	0.000313257	5.22094e-05
													Total	8	0.808786
														Coefficients	Standard Error	t Stat	P-value	Lower 95%	Upper 95%	Lower 95.0%	Upper 95.0%
													Intercept	-0.0078354	0.005883	-1.33187	0.231261	-0.0222306	0.00655977	-0.0222306	0.00655977
													X Variable 1	0.153736	0.0034337	44.7728	8.31406e-09	0.145334	0.162138	0.145334	0.162138
													X Variable 2	-0.00473692	0.000413662	-11.4512	2.66175e-05	-0.00574911	-0.00372473	-0.00574911	-0.00372473
													SUMMARY OUTPUT: 0.0, 1.0, 2.0, 3.0, 4.0, 5.0, 6.0, 7.0, 8.0, and 9.0 ppm standards
													Regression Statistics
													Multiple R	0.998576
													R Square	0.997153
													Adjusted R Square	0.99634
													Standard Error	0.0197759
													Observations	10
													ANOVA
														df	SS	MS	F	Significance F
													Regression	2	0.958861	0.479431	1225.89	1.23118e-09
													Residual	7	0.00273761	0.000391087
													Total	9	0.961599
														Coefficients	Standard Error	t Stat	P-value	Lower 95%	Upper 95%	Lower 95.0%	Upper 95.0%
													Intercept	-0.0180243	0.0155726	-1.15744	0.285057	-0.0548476	0.018799	-0.0548476	0.018799
													X Variable 1	0.165736	0.00806774	20.5431	1.62512e-07	0.146659	0.184813	0.146659	0.184813
													X Variable 2	-0.00655772	0.000864276	-7.58753	0.0001276	-0.00860141	-0.00451403	-0.00860141	-0.00451403
													SUMMARY OUTPUT: 0.0, 1.0, 2.0, 3.0, 4.0, 5.0, 6.0, 7.0, 8.0, 9.0, and 10.0 ppm standards
													Regression Statistics
													Multiple R	0.997798
													R Square	0.995601
													Adjusted R Square	0.994502
													Standard Error	0.0244571
													Observations	11
													ANOVA
														df	SS	MS	F	Significance F
													Regression	2	1.08308	0.541541	905.361	3.74365e-10
													Residual	8	0.00478519	0.000598149
													Total	10	1.08787
														Coefficients	Standard Error	t Stat	P-value	Lower 95%	Upper 95%	Lower 95.0%	Upper 95.0%
													Intercept	-0.0268498	0.0186587	-1.43899	0.188104	-0.0698768	0.0161773	-0.0698768	0.0161773
													X Variable 1	0.174802	0.00869142	20.112	3.89895e-08	0.15476	0.194844	0.15476	0.194844
													X Variable 2	-0.00778459	0.000838302	-9.28614	1.47138e-05	-0.00971772	-0.00585146	-0.00971772	-0.00585146

## Sheet: NUV3C, 001, Vo=3.364 V
Prototype #NUV3C (The 2nd printed circuit board); serial number 001, 1 cm cell; 510 nm LED source; variable LED resister;
input = 9.19 V; + rail to ground = 4.966 V; analog signal measured from red and black wires; and 7 June 2017 date of analysis.
																																	Calculating Operational Range
				g of H2O &	g of 10.00	Dilution
ID	Volts	Abs	g of H2O	10.00 ppm Fe	ppm Fe	Factor	ppm Fe	ppm Fe^2		Vo/Rail Voltage*100%			SUMMARY OUTPUT: 0.0, 1.0, 2.0, and 3.0 ppm standards										SUMMARY OUTPUT: 0.0, 1.0, 2.0, and 3.0 ppm standards; linear regression through the origin										ID	Abs
0.0 ppm	3.364	0	100	100	0	0	0	0		67.7406																							0.0 ppm	0
1.0 ppm	2.435	0.140357	90.024	100.148	10.124	0.10109	1.00913	1.01835					Regression Statistics										Regression Statistics										1.0 ppm	0.140357	delta(abs 1.0 to 0.0)/delta(abs 1.0 to 0.0)*100% =	100
2.0 ppm	1.773	0.278147	80.033	100.063	20.03	0.200174	1.99823	3.99294		% Calibration Check			Multiple R	0.999983									Multiple R	0.99996									2.0 ppm	0.278147	delta(abs 2.0 to 1.0)/delta(abs 1.0 to 0.0)*100% =	98.1712
3.0 ppm	1.311	0.409253	70.017	100.035	30.018	0.300075	2.9955	8.973		Standard Recovery			R Square	0.999965									R Square	0.999921									3.0 ppm	0.409253	delta(abs 3.0 to 2.0)/delta(abs 1.0 to 0.0)*100% =	93.409
4.0 ppm	0.991	0.530782	60.014	100.021	40.007	0.399986	3.99286	15.9429		Based on Absorbance			Adjusted R Square	0.999896									Adjusted R Square	0.666588									4.0 ppm	0.530782	delta(abs 4.0 to 3.0)/delta(abs 1.0 to 0.0)*100% =	86.5856
5.0 ppm	0.765	0.643195	50.012	100.019	50.007	0.499975	4.991	24.9101		99.1936			Standard Error	0.00179873									Standard Error	0.00264196									5.0 ppm	0.643195	delta(abs 5.0 to 4.0)/delta(abs 1.0 to 0.0)*100% =	80.0902
6.0 ppm	0.606	0.744383	40.027	100.036	60.009	0.599874	5.98824	35.859					Observations	4									Observations	4									6.0 ppm	0.744383	delta(abs 6.0 to 5.0)/delta(abs 1.0 to 0.0)*100% =	72.0939
7.0 ppm	0.492	0.834891	30.024	100.009	69.985	0.699787	6.98562	48.7989																									7.0 ppm	0.834891	delta(abs 7.0 to 6.0)/delta(abs 1.0 to 0.0)*100% =	64.4838
8.0 ppm	0.425	0.898467	20.035	100.018	79.983	0.799686	7.98286	63.7261					ANOVA										ANOVA										8.0 ppm	0.898467	delta(abs 8.0 to 7.0)/delta(abs 1.0 to 0.0)*100% =	45.296
9.0 ppm	0.421	0.902574	10.008	100.022	90.014	0.899942	8.98366	80.7062						df	SS	MS	F	Significance F						df	SS	MS	F	Significance F					9.0 ppm	0.902574	delta(abs 9.0 to 8.0)/delta(abs 1.0 to 0.0)*100% =	2.92599
10.0 ppm	0.422	0.901544	0	100	100	1	9.98249	99.6502					Regression	2	0.0932554	0.0466277	14411.5	0.0058901					Regression	1	0.264533	0.264533	37899	2.63849e-05					10.0 ppm	0.901544	delta(abs 10.0 to 9.0)/delta(abs 1.0 to 0.0)*100% =	-0.734096
Clean Blk	3.367	-0.000387129					-0.00281473						Residual	1	3.23544e-06	3.23544e-06							Residual	3	2.09399e-05	6.97996e-06
0.0 ppm, DL1	3.371	-0.000902765					-0.00656379						Total	3	0.0932586								Total	4	0.264554
0.0 ppm, DL2	3.371	-0.000902765					-0.00656379
0.0 ppm, DL3	3.366	-0.000258125					-0.00187676							Coefficients	Standard Error	t Stat	P-value	Lower 95%	Upper 95%	Lower 95.0%	Upper 95.0%			Coefficients	Standard Error	t Stat	P-value	Lower 95%	Upper 95%	Lower 95.0%	Upper 95.0%
0.0 ppm, DL4	3.376	-0.00154645					-0.0112439						Intercept	-0.000395259	0.00175477	-0.225248	0.858956	-0.0226917	0.0219012	-0.0226917	0.0219012		Intercept	0	#N/A	#N/A	#N/A	#N/A	#N/A	#N/A	#N/A
0.0 ppm, DL5	3.37	-0.000773914					-0.00562694						X Variable 1	0.142593	0.00281284	50.6937	0.0125565	0.106853	0.178334	0.106853	0.178334		X Variable 1	0.137537	0.00070649	194.677	2.98874e-07	0.135289	0.139785	0.135289	0.139785
0.0 ppm, DL6	3.37	-0.000773914		TINV(0.02,6) =	3.14267		-0.00562694						X Variable 2	-0.0019042	0.000899974	-2.11584	0.281073	-0.0133395	0.00953106	-0.0133395	0.00953106
0.0 ppm, DL7	3.376	-0.00154645		STDEV.S =	0.00332692		-0.0112439
3.0 ppm, CCV	1.321	0.405953		COUNT =	7		2.95159
0.0 ppm, CCV	3.377	-0.00167507		UPPER 99% CI =	0.00395178		-0.0121791						SUMMARY OUTPUT: 0.0, 1.0, 2.0, 3.0, and 4.0 ppm standards
				UPPER 99% CI =	0.00395178
													Regression Statistics
													Multiple R	0.999971
													R Square	0.999942
													Adjusted R Square	0.999884
													Standard Error	0.00226343
													Observations	5
													ANOVA
														df	SS	MS	F	Significance F
													Regression	2	0.177148	0.0885739	17289.1	5.78366e-05
													Residual	2	1.02462e-05	5.12311e-06
													Total	4	0.177158
														Coefficients	Standard Error	t Stat	P-value	Lower 95%	Upper 95%	Lower 95.0%	Upper 95.0%
													Intercept	-0.0010616	0.00213337	-0.497614	0.668082	-0.0102408	0.00811756	-0.0102408	0.00811756
													X Variable 1	0.145495	0.00252517	57.6177	0.000301087	0.13463	0.15636	0.13463	0.15636
													X Variable 2	-0.0030232	0.000606217	-4.98699	0.0379357	-0.00563154	-0.000414857	-0.00563154	-0.000414857
													SUMMARY OUTPUT: 0.0, 1.0, 2.0, 3.0, 4.0 , and 5.0 ppm standards
													Regression Statistics
													Multiple R	0.999969
													R Square	0.999938
													Adjusted R Square	0.999897
													Standard Error	0.00245184
													Observations	6
													ANOVA
														df	SS	MS	F	Significance F
													Regression	2	0.292142	0.146071	24298.4	4.84986e-07
													Residual	3	1.80346e-05	6.01153e-06
													Total	5	0.29216
														Coefficients	Standard Error	t Stat	P-value	Lower 95%	Upper 95%	Lower 95.0%	Upper 95.0%
													Intercept	-0.0017681	0.00222604	-0.794279	0.485063	-0.00885236	0.00531616	-0.00885236	0.00531616
													X Variable 1	0.147498	0.00209369	70.449	6.30276e-06	0.140835	0.154161	0.140835	0.154161
													X Variable 2	-0.00361383	0.000402461	-8.97932	0.00291529	-0.00489464	-0.00233302	-0.00489464	-0.00233302
													SUMMARY OUTPUT: 0.0, 1.0, 2.0, 3.0, 4.0 , 5.0, and 6.0 ppm standards
													Regression Statistics
													Multiple R	0.999964
													R Square	0.999928
													Adjusted R Square	0.999892
													Standard Error	0.00280646
													Observations	7
													ANOVA
														df	SS	MS	F	Significance F
													Regression	2	0.436749	0.218375	27725.8	5.20272e-09
													Residual	4	3.1505e-05	7.87624e-06
													Total	6	0.436781
														Coefficients	Standard Error	t Stat	P-value	Lower 95%	Upper 95%	Lower 95.0%	Upper 95.0%
													Intercept	-0.00266409	0.00245416	-1.08554	0.338728	-0.00947794	0.00414976	-0.00947794	0.00414976
													X Variable 1	0.149379	0.00191687	77.9289	1.6251e-07	0.144057	0.154701	0.144057	0.154701
													X Variable 2	-0.00406255	0.00030738	-13.2167	0.000189348	-0.00491598	-0.00320913	-0.00491598	-0.00320913
													SUMMARY OUTPUT: 0.0, 1.0, 2.0, 3.0, 4.0 , 5.0, 6.0, and 7.0 ppm standards
													Regression Statistics
													Multiple R	0.99996
													R Square	0.99992
													Adjusted R Square	0.999888
													Standard Error	0.00312518
													Observations	8
													ANOVA
														df	SS	MS	F	Significance F
													Regression	2	0.608131	0.304065	31132.7	5.77726e-11
													Residual	5	4.88338e-05	9.76677e-06
													Total	7	0.60818
														Coefficients	Standard Error	t Stat	P-value	Lower 95%	Upper 95%	Lower 95.0%	Upper 95.0%
													Intercept	-0.00362966	0.00263498	-1.37749	0.226826	-0.0104031	0.00314377	-0.0104031	0.00314377
													X Variable 1	0.150988	0.00176025	85.7761	4.08169e-09	0.146463	0.155512	0.146463	0.155512
													X Variable 2	-0.00438477	0.000242164	-18.1067	9.44112e-06	-0.00500727	-0.00376227	-0.00500727	-0.00376227
													SUMMARY OUTPUT: 0.0, 1.0, 2.0, 3.0, 4.0 , 5.0, 6.0, 7.0, and 8.0 ppm standards
													Regression Statistics
													Multiple R	0.999847
													R Square	0.999694
													Adjusted R Square	0.999593
													Standard Error	0.00633887
													Observations	9
													ANOVA
														df	SS	MS	F	Significance F
													Regression	2	0.788612	0.394306	9813.18	2.85454e-11
													Residual	6	0.000241088	4.01813e-05
													Total	8	0.788853
														Coefficients	Standard Error	t Stat	P-value	Lower 95%	Upper 95%	Lower 95.0%	Upper 95.0%
													Intercept	-0.00666723	0.00516103	-1.29184	0.243938	-0.0192958	0.00596135	-0.0192958	0.00596135
													X Variable 1	0.15518	0.00301231	51.5153	3.59015e-09	0.147809	0.162551	0.147809	0.162551
													X Variable 2	-0.00510883	0.000362897	-14.0779	8.0179e-06	-0.0059968	-0.00422085	-0.0059968	-0.00422085
													SUMMARY OUTPUT: 0.0, 1.0, 2.0, 3.0, 4.0 , 5.0, 6.0, 7.0, 8.0, and 9.0 ppm standards
													Regression Statistics
													Multiple R	0.998799
													R Square	0.9976
													Adjusted R Square	0.996915
													Standard Error	0.0179161
													Observations	10
													ANOVA
														df	SS	MS	F	Significance F
													Regression	2	0.934123	0.467061	1455.08	6.7684e-10
													Residual	7	0.00224691	0.000320988
													Total	9	0.93637
														Coefficients	Standard Error	t Stat	P-value	Lower 95%	Upper 95%	Lower 95.0%	Upper 95.0%
													Intercept	-0.015935	0.0141081	-1.12949	0.295903	-0.0492953	0.0174253	-0.0492953	0.0174253
													X Variable 1	0.166095	0.00730902	22.7247	8.09279e-08	0.148812	0.183378	0.148812	0.183378
													X Variable 2	-0.00676502	0.000782996	-8.63991	5.55895e-05	-0.00861651	-0.00491353	-0.00861651	-0.00491353
													SUMMARY OUTPUT: 0.0, 1.0, 2.0, 3.0, 4.0 , 5.0, 6.0, 7.0, 8.0, 9.0, and 10.0 ppm standards
													Regression Statistics
													Multiple R	0.998059
													R Square	0.996122
													Adjusted R Square	0.995152
													Standard Error	0.0226304
													Observations	11
													ANOVA
														df	SS	MS	F	Significance F
													Regression	2	1.05229	0.526143	1027.35	2.26262e-10
													Residual	8	0.00409708	0.000512135
													Total	10	1.05638
														Coefficients	Standard Error	t Stat	P-value	Lower 95%	Upper 95%	Lower 95.0%	Upper 95.0%
													Intercept	-0.0243242	0.0172651	-1.40887	0.196535	-0.0641376	0.0154891	-0.0641376	0.0154891
													X Variable 1	0.174713	0.00804226	21.7243	2.12501e-08	0.156167	0.193258	0.156167	0.193258
													X Variable 2	-0.00793124	0.00077569	-10.2248	7.18849e-06	-0.00971999	-0.0061425	-0.00971999	-0.0061425

## Sheet: NUV3C, 001, Vo=2.842 V
Prototype #NUV3C (The 2nd printed circuit board); serial number 001, 1 cm cell; 510 nm LED source; variable LED resister;
input = 9.19 V; + rail to ground = 4.966 V; analog signal measured from red and black wires; and 7 June 2017 date of analysis.
																																	Calculating Operational Range
				g of H2O &	g of 10.00	Dilution
ID	Volts	Abs	g of H2O	10.00 ppm Fe	ppm Fe	Factor	ppm Fe	ppm Fe^2		Vo/Rail Voltage*100%			SUMMARY OUTPUT: 0.0, 1.0, 2.0, and 3.0 ppm standards										SUMMARY OUTPUT: 0.0, 1.0, 2.0, and 3.0 ppm standards; linear regression through the origin										ID	Abs
0.0 ppm	2.842	0	100	100	0	0	0	0		57.2292																							0.0 ppm	0
1.0 ppm	2.046	0.142718	90.024	100.148	10.124	0.10109	1.00913	1.01835					Regression Statistics										Regression Statistics										1.0 ppm	0.142718	delta(abs 1.0 to 0.0)/delta(abs 1.0 to 0.0)*100% =	100
2.0 ppm	1.494	0.279273	80.033	100.063	20.03	0.200174	1.99823	3.99294		% Calibration Check			Multiple R	0.999991									Multiple R	0.999902									2.0 ppm	0.279273	delta(abs 2.0 to 1.0)/delta(abs 1.0 to 0.0)*100% =	95.6814
3.0 ppm	1.111	0.40791	70.017	100.035	30.018	0.300075	2.9955	8.973		Standard Recovery			R Square	0.999982									R Square	0.999804									3.0 ppm	0.40791	delta(abs 3.0 to 2.0)/delta(abs 1.0 to 0.0)*100% =	90.1331
4.0 ppm	0.839	0.529862	60.014	100.021	40.007	0.399986	3.99286	15.9429		Based on Absorbance			Adjusted R Square	0.999947									Adjusted R Square	0.666471									4.0 ppm	0.529862	delta(abs 4.0 to 3.0)/delta(abs 1.0 to 0.0)*100% =	85.4494
5.0 ppm	0.657	0.636059	50.012	100.019	50.007	0.499975	4.991	24.9101		99.046			Standard Error	0.00127672									Standard Error	0.00415425									5.0 ppm	0.636059	delta(abs 5.0 to 4.0)/delta(abs 1.0 to 0.0)*100% =	74.4099
6.0 ppm	0.526	0.732638	40.027	100.036	60.009	0.599874	5.98824	35.859					Observations	4									Observations	4									6.0 ppm	0.732638	delta(abs 6.0 to 5.0)/delta(abs 1.0 to 0.0)*100% =	67.6714
7.0 ppm	0.429	0.821167	30.024	100.009	69.985	0.699787	6.98562	48.7989																									7.0 ppm	0.821167	delta(abs 7.0 to 6.0)/delta(abs 1.0 to 0.0)*100% =	62.0301
8.0 ppm	0.369	0.886598	20.035	100.018	79.983	0.799686	7.98286	63.7261					ANOVA										ANOVA										8.0 ppm	0.886598	delta(abs 8.0 to 7.0)/delta(abs 1.0 to 0.0)*100% =	45.8462
9.0 ppm	0.37	0.885422	10.008	100.022	90.014	0.899942	8.98366	80.7062						df	SS	MS	F	Significance F						df	SS	MS	F	Significance F					9.0 ppm	0.885422	delta(abs 9.0 to 8.0)/delta(abs 1.0 to 0.0)*100% =	-0.82355
10.0 ppm	0.371	0.88425	0	100	100	1	9.98249	99.6502					Regression	2	0.0925669	0.0462834	28394.3	0.00419629					Regression	1	0.264701	0.264701	15338	6.5191e-05					10.0 ppm	0.88425	delta(abs 10.0 to 9.0)/delta(abs 1.0 to 0.0)*100% =	-0.821327
Clean Blk	2.857	-0.00228617					-0.0166169						Residual	1	1.63003e-06	1.63003e-06							Residual	3	5.17734e-05	1.72578e-05
0.0 ppm, DL1	2.857	-0.00228617					-0.0166169						Total	3	0.0925685								Total	4	0.264753
0.0 ppm, DL2	2.861	-0.00289378					-0.0210334
0.0 ppm, DL3	2.848	-0.000915911					-0.00665727							Coefficients	Standard Error	t Stat	P-value	Lower 95%	Upper 95%	Lower 95.0%	Upper 95.0%			Coefficients	Standard Error	t Stat	P-value	Lower 95%	Upper 95%	Lower 95.0%	Upper 95.0%
0.0 ppm, DL4	2.853	-0.0016777					-0.0121943						Intercept	-0.000280551	0.00124552	-0.225248	0.858956	-0.0161064	0.0155453	-0.0161064	0.0155453		Intercept	0	#N/A	#N/A	#N/A	#N/A	#N/A	#N/A	#N/A
0.0 ppm, DL5	2.856	-0.00213413					-0.0155118						X Variable 1	0.145695	0.00199653	72.9745	0.00872333	0.120327	0.171064	0.120327	0.171064		X Variable 1	0.137581	0.00111089	123.847	1.16068e-06	0.134045	0.141116	0.134045	0.141116
0.0 ppm, DL6	2.851	-0.00137314		TINV(0.02,6) =	3.14267		-0.00998064						X Variable 2	-0.00311535	0.000638794	-4.87693	0.128752	-0.011232	0.00500129	-0.011232	0.00500129
0.0 ppm, DL7	2.853	-0.0016777		STDEV.S =	0.00471025		-0.0121943
3.0 ppm, CCV	1.121	0.404018		COUNT =	7		2.93659
0.0 ppm, CCV	2.853	-0.0016777		UPPER 99% CI =	0.00559492		-0.0121943						SUMMARY OUTPUT: 0.0, 1.0, 2.0, 3.0, and 4.0 ppm standards
				UPPER 99% CI =	0.00559492
													Regression Statistics
													Multiple R	0.999994
													R Square	0.999988
													Adjusted R Square	0.999977
													Standard Error	0.0010143
													Observations	5
													ANOVA
														df	SS	MS	F	Significance F
													Regression	2	0.175713	0.0878565	85396.8	1.17099e-05
													Residual	2	2.0576e-06	1.0288e-06
													Total	4	0.175715
														Coefficients	Standard Error	t Stat	P-value	Lower 95%	Upper 95%	Lower 95.0%	Upper 95.0%
													Intercept	-0.000445109	0.000956017	-0.465587	0.687291	-0.00455852	0.0036683	-0.00455852	0.0036683
													X Variable 1	0.146412	0.00113159	129.386	5.97295e-05	0.141543	0.151281	0.141543	0.151281
													X Variable 2	-0.0033917	0.000271661	-12.485	0.00635427	-0.00456056	-0.00222283	-0.00456056	-0.00222283
													SUMMARY OUTPUT: 0.0, 1.0, 2.0, 3.0, 4.0, and 5.0 ppm standards
													Regression Statistics
													Multiple R	0.999967
													R Square	0.999933
													Adjusted R Square	0.999889
													Standard Error	0.00252071
													Observations	6
													ANOVA
														df	SS	MS	F	Significance F
													Regression	2	0.286174	0.143087	22519.3	5.43576e-07
													Residual	3	1.90619e-05	6.35396e-06
													Total	5	0.286193
														Coefficients	Standard Error	t Stat	P-value	Lower 95%	Upper 95%	Lower 95.0%	Upper 95.0%
													Intercept	-0.00148903	0.00228856	-0.650642	0.561666	-0.00877226	0.00579419	-0.00877226	0.00579419
													X Variable 1	0.149373	0.00215249	69.3952	6.59413e-06	0.142522	0.156223	0.142522	0.156223
													X Variable 2	-0.0042644	0.000413764	-10.3064	0.00194818	-0.00558119	-0.00294762	-0.00558119	-0.00294762
													SUMMARY OUTPUT: 0.0, 1.0, 2.0, 3.0, 4.0, 5.0, and 6.0 ppm standards
													Regression Statistics
													Multiple R	0.999962
													R Square	0.999924
													Adjusted R Square	0.999886
													Standard Error	0.00283914
													Observations	7
													ANOVA
														df	SS	MS	F	Significance F
													Regression	2	0.423304	0.211652	26257.2	5.80093e-09
													Residual	4	3.22429e-05	8.06073e-06
													Total	6	0.423336
														Coefficients	Standard Error	t Stat	P-value	Lower 95%	Upper 95%	Lower 95.0%	Upper 95.0%
													Intercept	-0.00237535	0.00248274	-0.956746	0.392875	-0.00926854	0.00451784	-0.00926854	0.00451784
													X Variable 1	0.151233	0.00193919	77.9881	1.62018e-07	0.145849	0.156617	0.145849	0.156617
													X Variable 2	-0.00470829	0.000310959	-15.1412	0.000110914	-0.00557165	-0.00384493	-0.00557165	-0.00384493
													SUMMARY OUTPUT: 0.0, 1.0, 2.0, 3.0, 4.0, 5.0, 6.0, and 7.0 ppm standards
													Regression Statistics
													Multiple R	0.99997
													R Square	0.99994
													Adjusted R Square	0.999916
													Standard Error	0.00265153
													Observations	8
													ANOVA
														df	SS	MS	F	Significance F
													Regression	2	0.586134	0.293067	41684.3	2.78518e-11
													Residual	5	3.51531e-05	7.03063e-06
													Total	7	0.586169
														Coefficients	Standard Error	t Stat	P-value	Lower 95%	Upper 95%	Lower 95.0%	Upper 95.0%
													Intercept	-0.00277105	0.00223563	-1.2395	0.270165	-0.00851791	0.00297581	-0.00851791	0.00297581
													X Variable 1	0.151892	0.00149347	101.704	1.74244e-09	0.148053	0.155731	0.148053	0.155731
													X Variable 2	-0.00484033	0.000205462	-23.5583	2.56586e-06	-0.00536849	-0.00431218	-0.00536849	-0.00431218
													SUMMARY OUTPUT: 0.0, 1.0, 2.0, 3.0, 4.0, 5.0, 6.0, 7.0, and 8.0 ppm standards
													Regression Statistics
													Multiple R	0.999929
													R Square	0.999857
													Adjusted R Square	0.999809
													Standard Error	0.00425563
													Observations	9
													ANOVA
														df	SS	MS	F	Significance F
													Regression	2	0.760421	0.38021	20994.1	2.91667e-12
													Residual	6	0.000108662	1.81104e-05
													Total	8	0.760529
														Coefficients	Standard Error	t Stat	P-value	Lower 95%	Upper 95%	Lower 95.0%	Upper 95.0%
													Intercept	-0.00464932	0.00346488	-1.34184	0.228196	-0.0131276	0.00382893	-0.0131276	0.00382893
													X Variable 1	0.154485	0.00202233	76.3896	3.38787e-10	0.149536	0.159433	0.149536	0.159433
													X Variable 2	-0.00528805	0.000243632	-21.7051	6.24465e-07	-0.0058842	-0.0046919	-0.0058842	-0.0046919
													SUMMARY OUTPUT: 0.0, 1.0, 2.0, 3.0, 4.0, 5.0, 6.0, 7.0, 8.0, and 9.0 ppm standards
													Regression Statistics
													Multiple R	0.99887
													R Square	0.997742
													Adjusted R Square	0.997097
													Standard Error	0.0170301
													Observations	10
													ANOVA
														df	SS	MS	F	Significance F
													Regression	2	0.897156	0.448578	1546.69	5.46875e-10
													Residual	7	0.00203017	0.000290024
													Total	9	0.899186
														Coefficients	Standard Error	t Stat	P-value	Lower 95%	Upper 95%	Lower 95.0%	Upper 95.0%
													Intercept	-0.0137202	0.0134104	-1.0231	0.340309	-0.0454307	0.0179903	-0.0454307	0.0179903
													X Variable 1	0.165168	0.00694756	23.7735	5.92222e-08	0.14874	0.181596	0.14874	0.181596
													X Variable 2	-0.00690906	0.000744273	-9.28296	3.48628e-05	-0.00866898	-0.00514913	-0.00866898	-0.00514913
													SUMMARY OUTPUT: 0.0, 1.0, 2.0, 3.0, 4.0, 5.0, 6.0, 7.0, 8.0, 9.0, and 10.0 ppm standards
													Regression Statistics
													Multiple R	0.99819
													R Square	0.996384
													Adjusted R Square	0.99548
													Standard Error	0.0213863
													Observations	11
													ANOVA
														df	SS	MS	F	Significance F
													Regression	2	1.00822	0.504111	1102.19	1.70971e-10
													Residual	8	0.00365898	0.000457372
													Total	10	1.01188
														Coefficients	Standard Error	t Stat	P-value	Lower 95%	Upper 95%	Lower 95.0%	Upper 95.0%
													Intercept	-0.0215916	0.0163159	-1.32335	0.222288	-0.0592162	0.016033	-0.0592162	0.016033
													X Variable 1	0.173254	0.00760013	22.7962	1.45357e-08	0.155728	0.19078	0.155728	0.19078
													X Variable 2	-0.0080033	0.000733045	-10.9179	4.39033e-06	-0.0096937	-0.00631289	-0.0096937	-0.00631289

## Sheet: NUV3C, 002, Vo=4.364 V
Prototype #NUV3C (The 2nd printed circuit board); serial number 002, 1 cm cell; 510 nm LED source; variable LED resister;
input = 9.21 V; + rail to ground = 4.975 V; analog signal measured from red and black wires; and 7 June 2017 date of analysis.
																																	Calculating Operational Range
				g of H2O &	g of 10.00	Dilution
ID	Volts	Abs	g of H2O	10.00 ppm Fe	ppm Fe	Factor	ppm Fe	ppm Fe^2		Vo/Rail Voltage*100%			SUMMARY OUTPUT: 0.0, 1.0, 2.0, and 3.0 ppm standards										SUMMARY OUTPUT: 0.0, 1.0, 2.0, and 3.0 ppm standards; linear regression through the origin										ID	Abs
0.0 ppm	4.364	0	100	100	0	0	0	0		87.7186																							0.0 ppm	0
1.0 ppm	2.981	0.165523	90.024	100.148	10.124	0.10109	1.00913	1.01835					Regression Statistics										Regression Statistics										1.0 ppm	0.165523	delta(abs 1.0 to 0.0)/delta(abs 1.0 to 0.0)*100% =	100
2.0 ppm	2.06	0.326018	80.033	100.063	20.03	0.200174	1.99823	3.99294		% Calibration Check			Multiple R	1									Multiple R	0.999997									2.0 ppm	0.326018	delta(abs 2.0 to 1.0)/delta(abs 1.0 to 0.0)*100% =	96.9623
3.0 ppm	1.421	0.487291	70.017	100.035	30.018	0.300075	2.9955	8.973		Standard Recovery			R Square	0.999999									R Square	0.999995									3.0 ppm	0.487291	delta(abs 3.0 to 2.0)/delta(abs 1.0 to 0.0)*100% =	97.4326
4.0 ppm	0.965	0.655357	60.014	100.021	40.007	0.399986	3.99286	15.9429		Based on Absorbance			Adjusted R Square	0.999998									Adjusted R Square	0.666661									4.0 ppm	0.655357	delta(abs 4.0 to 3.0)/delta(abs 1.0 to 0.0)*100% =	101.537
5.0 ppm	0.655	0.823643	50.012	100.019	50.007	0.499975	4.991	24.9101		100			Standard Error	0.000268428									Standard Error	0.000816153									5.0 ppm	0.823643	delta(abs 5.0 to 4.0)/delta(abs 1.0 to 0.0)*100% =	101.669
6.0 ppm	0.441	0.995446	40.027	100.036	60.009	0.599874	5.98824	35.859					Observations	4									Observations	4									6.0 ppm	0.995446	delta(abs 6.0 to 5.0)/delta(abs 1.0 to 0.0)*100% =	103.794
7.0 ppm	0.293	1.17302	30.024	100.009	69.985	0.699787	6.98562	48.7989																									7.0 ppm	1.17302	delta(abs 7.0 to 6.0)/delta(abs 1.0 to 0.0)*100% =	107.279
8.0 ppm	0.21	1.31767	20.035	100.018	79.983	0.799686	7.98286	63.7261					ANOVA										ANOVA										8.0 ppm	1.31767	delta(abs 8.0 to 7.0)/delta(abs 1.0 to 0.0)*100% =	87.3888
9.0 ppm	0.206	1.32602	10.008	100.022	90.014	0.899942	8.98366	80.7062						df	SS	MS	F	Significance F						df	SS	MS	F	Significance F					9.0 ppm	1.32602	delta(abs 9.0 to 8.0)/delta(abs 1.0 to 0.0)*100% =	5.04588
10.0 ppm	0.207	1.32391	0	100	100	1	9.98249	99.6502					Regression	2	0.13161	0.0658049	913280	0.000739917					Regression	1	0.371135	0.371135	557172	1.79477e-06					10.0 ppm	1.32391	delta(abs 10.0 to 9.0)/delta(abs 1.0 to 0.0)*100% =	-1.2706
Clean Blk	4.395	-0.00307414					-0.0188702						Residual	1	7.20534e-08	7.20534e-08							Residual	3	1.99832e-06	6.66106e-07
0.0 ppm, DL1	4.398	-0.00337048					-0.0206893						Total	3	0.13161								Total	4	0.371137
0.0 ppm, DL2	4.364	0					0
0.0 ppm, DL3	4.387	-0.00228289					-0.0140133							Coefficients	Standard Error	t Stat	P-value	Lower 95%	Upper 95%	Lower 95.0%	Upper 95.0%			Coefficients	Standard Error	t Stat	P-value	Lower 95%	Upper 95%	Lower 95.0%	Upper 95.0%
0.0 ppm, DL4	4.386	-0.00218389					-0.0134055						Intercept	5.8985e-05	0.000261867	0.225248	0.858956	-0.00326835	0.00338632	-0.00326835	0.00338632		Intercept	0	#N/A	#N/A	#N/A	#N/A	#N/A	#N/A	#N/A
0.0 ppm, DL5	4.371	-0.000696065					-0.00427271						X Variable 1	0.164374	0.000419764	391.587	0.00162574	0.15904	0.169708	0.15904	0.169708		X Variable 1	0.162909	0.000218249	746.439	5.30254e-09	0.162215	0.163604	0.162215	0.163604
0.0 ppm, DL6	4.375	-0.00109332		TINV(0.02,6) =	3.14267		-0.00671119						X Variable 2	-0.000580624	0.000134304	-4.32319	0.144712	-0.00228712	0.00112588	-0.00228712	0.00112588
0.0 ppm, DL7	4.388	-0.00238188		STDEV.S =	0.00712936		-0.0146209
3.0 ppm, CCV	1.421	0.487291		COUNT =	7		2.99118
0.0 ppm, CCV	4.396	-0.00317294		UPPER 99% CI =	0.00846838		-0.0194767						SUMMARY OUTPUT: 0.0, 1.0, 2.0, 3.0, and 4.0 ppm standards
				UPPER 99% CI =	0.00846838
													Regression Statistics
													Multiple R	0.999985
													R Square	0.999971
													Adjusted R Square	0.999941
													Standard Error	0.00198087
													Observations	5
													ANOVA
														df	SS	MS	F	Significance F
													Regression	2	0.266509	0.133254	33960.2	2.94454e-05
													Residual	2	7.84768e-06	3.92384e-06
													Total	4	0.266516
														Coefficients	Standard Error	t Stat	P-value	Lower 95%	Upper 95%	Lower 95.0%	Upper 95.0%
													Intercept	0.000760729	0.00186705	0.40745	0.723151	-0.00727253	0.00879399	-0.00727253	0.00879399
													X Variable 1	0.161318	0.00220994	72.9968	0.000187616	0.15181	0.170827	0.15181	0.170827
													X Variable 2	0.000597833	0.000530539	1.12684	0.376834	-0.00168489	0.00288056	-0.00168489	0.00288056
													SUMMARY OUTPUT: 0.0, 1.0, 2.0, 3.0, 4.0, and 5.0 ppm standards
													Regression Statistics
													Multiple R	0.99999
													R Square	0.99998
													Adjusted R Square	0.999967
													Standard Error	0.00176085
													Observations	6
													ANOVA
														df	SS	MS	F	Significance F
													Regression	2	0.472187	0.236094	76144.7	8.74309e-08
													Residual	3	9.30178e-06	3.10059e-06
													Total	5	0.472196
														Coefficients	Standard Error	t Stat	P-value	Lower 95%	Upper 95%	Lower 95.0%	Upper 95.0%
													Intercept	0.001066	0.00159869	0.666798	0.552601	-0.00402173	0.00615373	-0.00402173	0.00615373
													X Variable 1	0.160453	0.00150363	106.71	1.81434e-06	0.155667	0.165238	0.155667	0.165238
													X Variable 2	0.000853036	0.000289037	2.9513	0.0599617	-6.68085e-05	0.00177288	-6.68085e-05	0.00177288
													SUMMARY OUTPUT: 0.0, 1.0, 2.0, 3.0, 4.0, 5.0, and 6.0 ppm standards
													Regression Statistics
													Multiple R	0.999993
													R Square	0.999985
													Adjusted R Square	0.999978
													Standard Error	0.00168786
													Observations	7
													ANOVA
														df	SS	MS	F	Significance F
													Regression	2	0.766331	0.383166	134497	2.21116e-10
													Residual	4	1.13955e-05	2.84887e-06
													Total	6	0.766342
														Coefficients	Standard Error	t Stat	P-value	Lower 95%	Upper 95%	Lower 95.0%	Upper 95.0%
													Intercept	0.00141924	0.00147598	0.961559	0.390723	-0.00267874	0.00551722	-0.00267874	0.00551722
													X Variable 1	0.159711	0.00115284	138.537	1.62831e-08	0.15651	0.162912	0.15651	0.162912
													X Variable 2	0.00102995	0.000184864	5.57137	0.00508562	0.000516681	0.00154321	0.000516681	0.00154321
													SUMMARY OUTPUT: 0.0, 1.0, 2.0, 3.0, 4.0, 5.0, 6.0, and 7.0 ppm standards
													Regression Statistics
													Multiple R	0.999991
													R Square	0.999982
													Adjusted R Square	0.999975
													Standard Error	0.00203672
													Observations	8
													ANOVA
														df	SS	MS	F	Significance F
													Regression	2	1.17055	0.585277	141091	1.32154e-12
													Residual	5	2.07411e-05	4.14822e-06
													Total	7	1.17058
														Coefficients	Standard Error	t Stat	P-value	Lower 95%	Upper 95%	Lower 95.0%	Upper 95.0%
													Intercept	0.00212834	0.00171725	1.23939	0.270201	-0.00228599	0.00654266	-0.00228599	0.00654266
													X Variable 1	0.15853	0.00114718	138.191	3.76407e-10	0.155581	0.161479	0.155581	0.161479
													X Variable 2	0.00126658	0.000157821	8.02541	0.000485631	0.000860885	0.00167227	0.000860885	0.00167227
													SUMMARY OUTPUT: 0.0, 1.0, 2.0, 3.0, 4.0, 5.0, 6.0, 7.0, and 8.0 ppm standards
													Regression Statistics
													Multiple R	0.999897
													R Square	0.999794
													Adjusted R Square	0.999726
													Standard Error	0.00753682
													Observations	9
													ANOVA
														df	SS	MS	F	Significance F
													Regression	2	1.65617	0.828087	14578.1	8.70955e-12
													Residual	6	0.000340822	5.68036e-05
													Total	8	1.65651
														Coefficients	Standard Error	t Stat	P-value	Lower 95%	Upper 95%	Lower 95.0%	Upper 95.0%
													Intercept	-0.00179105	0.00613638	-0.291873	0.780212	-0.0168062	0.0132241	-0.0168062	0.0132241
													X Variable 1	0.163939	0.00358159	45.7728	7.28449e-09	0.155176	0.172703	0.155176	0.172703
													X Variable 2	0.00033233	0.000431478	0.770212	0.470403	-0.000723459	0.00138812	-0.000723459	0.00138812
													SUMMARY OUTPUT: 0.0, 1.0, 2.0, 3.0, 4.0, 5.0, 6.0, 7.0, 8.0, and 9.0 ppm standards
													Regression Statistics
													Multiple R	0.997176
													R Square	0.994359
													Adjusted R Square	0.992747
													Standard Error	0.0406963
													Observations	10
													ANOVA
														df	SS	MS	F	Significance F
													Regression	2	2.04361	1.02181	616.965	1.34812e-08
													Residual	7	0.0115933	0.00165618
													Total	9	2.05521
														Coefficients	Standard Error	t Stat	P-value	Lower 95%	Upper 95%	Lower 95.0%	Upper 95.0%
													Intercept	-0.023742	0.0320463	-0.740864	0.482882	-0.0995194	0.0520355	-0.0995194	0.0520355
													X Variable 1	0.189792	0.0166024	11.4316	8.79988e-06	0.150534	0.22905	0.150534	0.22905
													X Variable 2	-0.0035904	0.00177857	-2.0187	0.0832895	-0.00779604	0.000615243	-0.00779604	0.000615243
													SUMMARY OUTPUT: 0.0, 1.0, 2.0, 3.0, 4.0, 5.0, 6.0, 7.0, 8.0, 9.0, and 10.0 ppm standards
													Regression Statistics
													Multiple R	0.994395
													R Square	0.988822
													Adjusted R Square	0.986027
													Standard Error	0.0576571
													Observations	11
													ANOVA
														df	SS	MS	F	Significance F
													Regression	2	2.35253	1.17627	353.834	1.5614e-08
													Residual	8	0.0265948	0.00332435
													Total	10	2.37913
														Coefficients	Standard Error	t Stat	P-value	Lower 95%	Upper 95%	Lower 95.0%	Upper 95.0%
													Intercept	-0.0476302	0.0439875	-1.08281	0.310446	-0.149066	0.0538052	-0.149066	0.0538052
													X Variable 1	0.214331	0.0204899	10.4603	6.05988e-06	0.167081	0.26158	0.167081	0.26158
													X Variable 2	-0.00691121	0.00197628	-3.49708	0.00811374	-0.0114685	-0.0023539	-0.0114685	-0.0023539

## Sheet: NUV3C, 002, Vo=3.872 V
Prototype #NUV3C (The 2nd printed circuit board); serial number 002, 1 cm cell; 510 nm LED source; variable LED resister;
input = 9.21 V; + rail to ground = 4.975 V; analog signal measured from red and black wires; and 7 June 2017 date of analysis.
																																	Calculating Operational Range
				g of H2O &	g of 10.00	Dilution
ID	Volts	Abs	g of H2O	10.00 ppm Fe	ppm Fe	Factor	ppm Fe	ppm Fe^2		Vo/Rail Voltage*100%			SUMMARY OUTPUT: 0.0, 1.0, 2.0, and 3.0 ppm standards										SUMMARY OUTPUT: 0.0, 1.0, 2.0, and 3.0 ppm standards; linear regression through the origin										ID	Abs
0.0 ppm	3.872	0	100	100	0	0	0	0		77.8291																							0.0 ppm	0
1.0 ppm	2.633	0.167484	90.024	100.148	10.124	0.10109	1.00913	1.01835					Regression Statistics										Regression Statistics										1.0 ppm	0.167484	delta(abs 1.0 to 0.0)/delta(abs 1.0 to 0.0)*100% =	100
2.0 ppm	1.814	0.329298	80.033	100.063	20.03	0.200174	1.99823	3.99294		% Calibration Check			Multiple R	0.999994									Multiple R	0.999997									2.0 ppm	0.329298	delta(abs 2.0 to 1.0)/delta(abs 1.0 to 0.0)*100% =	96.6141
3.0 ppm	1.236	0.495917	70.017	100.035	30.018	0.300075	2.9955	8.973		Standard Recovery			R Square	0.999988									R Square	0.999995									3.0 ppm	0.495917	delta(abs 3.0 to 2.0)/delta(abs 1.0 to 0.0)*100% =	99.4831
4.0 ppm	0.843	0.662108	60.014	100.021	40.007	0.399986	3.99286	15.9429		Based on Absorbance			Adjusted R Square	0.999963									Adjusted R Square	0.666661									4.0 ppm	0.662108	delta(abs 4.0 to 3.0)/delta(abs 1.0 to 0.0)*100% =	99.2276
5.0 ppm	0.567	0.834352	50.012	100.019	50.007	0.499975	4.991	24.9101		99.2943			Standard Error	0.00130215									Standard Error	0.00081475									5.0 ppm	0.834352	delta(abs 5.0 to 4.0)/delta(abs 1.0 to 0.0)*100% =	102.842
6.0 ppm	0.38	1.00815	40.027	100.036	60.009	0.599874	5.98824	35.859					Observations	4									Observations	4									6.0 ppm	1.00815	delta(abs 6.0 to 5.0)/delta(abs 1.0 to 0.0)*100% =	103.77
7.0 ppm	0.249	1.19174	30.024	100.009	69.985	0.699787	6.98562	48.7989																									7.0 ppm	1.19174	delta(abs 7.0 to 6.0)/delta(abs 1.0 to 0.0)*100% =	109.613
8.0 ppm	0.179	1.33508	20.035	100.018	79.983	0.799686	7.98286	63.7261					ANOVA										ANOVA										8.0 ppm	1.33508	delta(abs 8.0 to 7.0)/delta(abs 1.0 to 0.0)*100% =	85.5878
9.0 ppm	0.175	1.3449	10.008	100.022	90.014	0.899942	8.98366	80.7062						df	SS	MS	F	Significance F						df	SS	MS	F	Significance F					9.0 ppm	1.3449	delta(abs 9.0 to 8.0)/delta(abs 1.0 to 0.0)*100% =	5.86023
10.0 ppm	0.174	1.34739	0	100	100	1	9.98249	99.6502					Regression	2	0.136057	0.0680285	40120.5	0.0035302					Regression	1	0.38242	0.38242	576092	1.73583e-06					10.0 ppm	1.34739	delta(abs 10.0 to 9.0)/delta(abs 1.0 to 0.0)*100% =	1.48599
Clean Blk	3.863	0.00101064					0.00611148						Residual	1	1.6956e-06	1.6956e-06							Residual	3	1.99145e-06	6.63817e-07
0.0 ppm, DL1	3.861	0.00123555					0.00747153						Total	3	0.136059								Total	4	0.382422
0.0 ppm, DL2	3.864	0.000898231					0.00543173
0.0 ppm, DL3	3.874	-0.000224268					-0.00135618							Coefficients	Standard Error	t Stat	P-value	Lower 95%	Upper 95%	Lower 95.0%	Upper 95.0%			Coefficients	Standard Error	t Stat	P-value	Lower 95%	Upper 95%	Lower 95.0%	Upper 95.0%
0.0 ppm, DL4	3.852	0.00224907					0.0136004						Intercept	0.000286139	0.00127033	0.225248	0.858956	-0.0158549	0.0164272	-0.0158549	0.0164272		Intercept	0	#N/A	#N/A	#N/A	#N/A	#N/A	#N/A	#N/A
0.0 ppm, DL5	3.865	0.00078585					0.00475215						X Variable 1	0.164547	0.00203629	80.807	0.00787787	0.138673	0.19042	0.138673	0.19042		X Variable 1	0.165367	0.000217873	759.007	5.04348e-09	0.164674	0.166061	0.164674	0.166061
0.0 ppm, DL6	3.864	0.000898231		TINV(0.02,6) =	3.14267		0.00543173						X Variable 2	0.000271999	0.000651517	0.417486	0.748224	-0.0080063	0.0085503	-0.0080063	0.0085503
0.0 ppm, DL7	3.874	-0.000224268		STDEV.S =	0.0051827		-0.00135618
3.0 ppm, CCV	1.246	0.492417		COUNT =	7		2.97772
0.0 ppm, CCV	3.863	0.00101064		UPPER 99% CI =	0.0061561		0.00611148						SUMMARY OUTPUT: 0.0, 1.0, 2.0, 3.0, and 4.0 ppm standards
				UPPER 99% CI =	0.0061561
													Regression Statistics
													Multiple R	0.999997
													R Square	0.999994
													Adjusted R Square	0.999987
													Standard Error	0.000927731
													Observations	5
													ANOVA
														df	SS	MS	F	Significance F
													Regression	2	0.273129	0.136565	158670	6.30235e-06
													Residual	2	1.72137e-06	8.60684e-07
													Total	4	0.273131
														Coefficients	Standard Error	t Stat	P-value	Lower 95%	Upper 95%	Lower 95.0%	Upper 95.0%
													Intercept	0.000326534	0.000874423	0.373427	0.744697	-0.00343581	0.00408887	-0.00343581	0.00408887
													X Variable 1	0.164371	0.00103501	158.81	3.96477e-05	0.159917	0.168824	0.159917	0.168824
													X Variable 2	0.000339835	0.000248475	1.36768	0.304818	-0.000729268	0.00140894	-0.000729268	0.00140894
													SUMMARY OUTPUT: 0.0, 1.0, 2.0, 3.0, 4.0, and 5.0 ppm standards
													Regression Statistics
													Multiple R	0.999993
													R Square	0.999987
													Adjusted R Square	0.999978
													Standard Error	0.00147565
													Observations	6
													ANOVA
														df	SS	MS	F	Significance F
													Regression	2	0.484293	0.242147	111202	4.95405e-08
													Residual	3	6.53263e-06	2.17754e-06
													Total	5	0.4843
														Coefficients	Standard Error	t Stat	P-value	Lower 95%	Upper 95%	Lower 95.0%	Upper 95.0%
													Intercept	0.000881823	0.00133975	0.6582	0.557411	-0.00338186	0.00514551	-0.00338186	0.00514551
													X Variable 1	0.162796	0.00126009	129.194	1.02248e-06	0.158786	0.166806	0.158786	0.166806
													X Variable 2	0.000804049	0.000242222	3.31947	0.045072	3.31895e-05	0.00157491	3.31895e-05	0.00157491
													SUMMARY OUTPUT: 0.0, 1.0, 2.0, 3.0, 4.0, 5.0, and 6.0 ppm standards
													Regression Statistics
													Multiple R	0.999994
													R Square	0.999988
													Adjusted R Square	0.999982
													Standard Error	0.00154789
													Observations	7
													ANOVA
														df	SS	MS	F	Significance F
													Regression	2	0.786	0.393	164026	1.4867e-10
													Residual	4	9.58385e-06	2.39596e-06
													Total	6	0.78601
														Coefficients	Standard Error	t Stat	P-value	Lower 95%	Upper 95%	Lower 95.0%	Upper 95.0%
													Intercept	0.00130826	0.00135358	0.966515	0.388518	-0.00244989	0.0050664	-0.00244989	0.0050664
													X Variable 1	0.161901	0.00105724	153.136	1.09074e-08	0.158965	0.164836	0.158965	0.164836
													X Variable 2	0.00101761	0.000169534	6.00243	0.00387677	0.000546913	0.00148831	0.000546913	0.00148831
													SUMMARY OUTPUT: 0.0, 1.0, 2.0, 3.0, 4.0, 5.0, 6.0, and 7.0 ppm standards
													Regression Statistics
													Multiple R	0.999984
													R Square	0.999969
													Adjusted R Square	0.999956
													Standard Error	0.00274169
													Observations	8
													ANOVA
														df	SS	MS	F	Significance F
													Regression	2	1.20512	0.602562	80161.4	5.4313e-12
													Residual	5	3.75843e-05	7.51686e-06
													Total	7	1.20516
														Coefficients	Standard Error	t Stat	P-value	Lower 95%	Upper 95%	Lower 95.0%	Upper 95.0%
													Intercept	0.00253565	0.00231164	1.0969	0.32268	-0.00340662	0.00847791	-0.00340662	0.00847791
													X Variable 1	0.159856	0.00154425	103.517	1.59519e-09	0.155887	0.163826	0.155887	0.163826
													X Variable 2	0.00142721	0.000212448	6.71792	0.00110709	0.000881091	0.00197332	0.000881091	0.00197332
													SUMMARY OUTPUT: 0.0, 1.0, 2.0, 3.0, 4.0, 5.0, 6.0, 7.0, and 8.0 ppm standards
													Regression Statistics
													Multiple R	0.99987
													R Square	0.99974
													Adjusted R Square	0.999654
													Standard Error	0.00858452
													Observations	9
													ANOVA
														df	SS	MS	F	Significance F
													Regression	2	1.70332	0.851661	11556.7	1.74792e-11
													Residual	6	0.000442164	7.3694e-05
													Total	8	1.70376
														Coefficients	Standard Error	t Stat	P-value	Lower 95%	Upper 95%	Lower 95.0%	Upper 95.0%
													Intercept	-0.00187082	0.0069894	-0.267665	0.797921	-0.0189733	0.0152316	-0.0189733	0.0152316
													X Variable 1	0.165938	0.00407947	40.6764	1.47613e-08	0.155956	0.17592	0.155956	0.17592
													X Variable 2	0.000376855	0.000491459	0.766808	0.472279	-0.000825701	0.00157941	-0.000825701	0.00157941
													SUMMARY OUTPUT: 0.0, 1.0, 2.0, 3.0, 4.0, 5.0, 6.0, 7.0, 8.0, and 9.0 ppm standards
													Regression Statistics
													Multiple R	0.99715
													R Square	0.994308
													Adjusted R Square	0.992681
													Standard Error	0.0414666
													Observations	10
													ANOVA
														df	SS	MS	F	Significance F
													Regression	2	2.10246	1.05123	611.364	1.39159e-08
													Residual	7	0.0120364	0.00171948
													Total	9	2.11449
														Coefficients	Standard Error	t Stat	P-value	Lower 95%	Upper 95%	Lower 95.0%	Upper 95.0%
													Intercept	-0.0241526	0.032653	-0.739675	0.48356	-0.101365	0.0530594	-0.101365	0.0530594
													X Variable 1	0.19218	0.0169166	11.3604	9.17502e-06	0.152179	0.232182	0.152179	0.232182
													X Variable 2	-0.003605	0.00181224	-1.98925	0.086987	-0.00789025	0.00068026	-0.00789025	0.00068026
													SUMMARY OUTPUT: 0.0, 1.0, 2.0, 3.0, 4.0, 5.0, 6.0, 7.0, 8.0, 9.0, and 10.0 ppm standards
													Regression Statistics
													Multiple R	0.994523
													R Square	0.989075
													Adjusted R Square	0.986344
													Standard Error	0.0578809
													Observations	11
													ANOVA
														df	SS	MS	F	Significance F
													Regression	2	2.4265	1.21325	362.144	1.42441e-08
													Residual	8	0.0268015	0.00335019
													Total	10	2.4533
														Coefficients	Standard Error	t Stat	P-value	Lower 95%	Upper 95%	Lower 95.0%	Upper 95.0%
													Intercept	-0.0478519	0.0441582	-1.08365	0.310097	-0.149681	0.0539771	-0.149681	0.0539771
													X Variable 1	0.216525	0.0205694	10.5266	5.77922e-06	0.169092	0.263958	0.169092	0.263958
													X Variable 2	-0.00689955	0.00198395	-3.47768	0.00834796	-0.0114745	-0.00232456	-0.0114745	-0.00232456

[truncated: 2 more sheets: NUV3C, 002, Vo=3.366 V, NUV3C, 002, Vo=2.846 V]
