# Supplementary material for: An accurate, precise, and affordable light emitting diode spectrophotometer for drinking water and other testing with limited resources
Source: PLoS One. 2020 Jan 29;15(1):e0226761. doi: 10.1371/journal.pone.0226761 (PMC6988917; doi:10.1371/journal.pone.0226761)
Supplement: S2 Tables — (XLSX) [file pone.0226761.s002.xlsx]

## Sheet: Hach DR-2700
Hach DR-2700; 1 cm cell; 560 nm source; and 12 June 2017 date of analysis.
																													Calculating Operational Range
			g of H2O &	g of 1.00	Dilution
ID	Abs	g of H2O	1.00 ppm Mn	ppm Mn	Factor	ppm Mn	ppm Mn^2		SUMMARY OUTPUT: 0.0, 0.1, 0.2, and 0.3 ppm standards										SUMMARY OUTPUT: 0.0, 0.1, 0.2, and 0.3 ppm standards; linear regression through the origin										ID	Abs
0.0 ppm	0	100	100	0	0	0	0																						0.0 ppm	0
0.1 ppm	0.078	90.015	100.035	10.02	0.100165	0.100173	0.0100346		Regression Statistics										Regression Statistics										0.1 ppm	0.078	delta(abs 1.0 to 0.0)/delta(abs 1.0 to 0.0)*100% =	100
0.2 ppm	0.16	80.017	100.038	20.021	0.200134	0.20015	0.0400599		Multiple R	0.999971									Multiple R	0.999977									0.2 ppm	0.16	delta(abs 2.0 to 1.0)/delta(abs 1.0 to 0.0)*100% =	105.128
0.3 ppm	0.24	70.01	100.02	30.01	0.30004	0.300064	0.0900382		R Square	0.999942									R Square	0.999954									0.3 ppm	0.24	delta(abs 3.0 to 2.0)/delta(abs 1.0 to 0.0)*100% =	102.564
0.4 ppm	0.315	60.032	100.024	39.992	0.399824	0.399856	0.159885		Adjusted R Square	0.999826									Adjusted R Square	0.66662									0.4 ppm	0.315	delta(abs 4.0 to 3.0)/delta(abs 1.0 to 0.0)*100% =	96.1538
0.5 ppm	0.392	50.011	100.045	50.034	0.500115	0.500154	0.250154		Standard Error	0.00136453									Standard Error	0.00117342									0.5 ppm	0.392	delta(abs 5.0 to 4.0)/delta(abs 1.0 to 0.0)*100% =	98.7179
0.6 ppm	0.468	40.018	100.024	60.006	0.599916	0.599963	0.359956		Observations	4									Observations	4									0.6 ppm	0.468	delta(abs 6.0 to 5.0)/delta(abs 1.0 to 0.0)*100% =	97.4359
0.7 ppm	0.54	30.012	100.015	70.003	0.699925	0.69998	0.489972																						0.7 ppm	0.54	delta(abs 7.0 to 6.0)/delta(abs 1.0 to 0.0)*100% =	92.3077
0.8 ppm	0.616	20.001	100.021	80.02	0.800032	0.800095	0.640152		ANOVA										ANOVA										0.8 ppm	0.616	delta(abs 8.0 to 7.0)/delta(abs 1.0 to 0.0)*100% =	97.4359
0.9 ppm	0.686	10.011	100.016	90.005	0.899906	0.899977	0.809959			df	SS	MS	F	Significance F						df	SS	MS	F	Significance F					0.9 ppm	0.686	delta(abs 9.0 to 8.0)/delta(abs 1.0 to 0.0)*100% =	89.7436
1.0 ppm	0.755	0	100	100	1	1.00008	1.00016		Regression	2	0.0321611	0.0160806	8636.5	0.00760858					Regression	1	0.0892799	0.0892799	64840.5	1.54221e-05					1.0 ppm	0.755	delta(abs 10.0 to 9.0)/delta(abs 1.0 to 0.0)*100% =	88.4615
Clean Blk	0.002					0.00250567			Residual	1	1.86193e-06	1.86193e-06							Residual	3	4.13075e-06	1.37692e-06
0.0 ppm, DL1	0.001			% Calibration Check		0.00125283			Total	3	0.032163								Total	4	0.089284
0.0 ppm, DL2	0.001			Standard Recovery		0.00125283
0.0 ppm, DL3	0.001			Based on Absorbance		0.00125283				Coefficients	Standard Error	t Stat	P-value	Lower 95%	Upper 95%	Lower 95.0%	Upper 95.0%			Coefficients	Standard Error	t Stat	P-value	Lower 95%	Upper 95%	Lower 95.0%	Upper 95.0%
0.0 ppm, DL4	0.001			98.75		0.00125283			Intercept	-0.000304404	0.00133014	-0.228851	0.856775	-0.0172054	0.0165966	-0.0172054	0.0165966		Intercept	0	#N/A	#N/A	#N/A	#N/A	#N/A	#N/A	#N/A
0.0 ppm, DL5	0.002					0.00250567			X Variable 1	0.785294	0.0213499	36.7821	0.0173036	0.514017	1.05657	0.514017	1.05657		X Variable 1	0.798191	0.00313461	254.638	1.3356e-07	0.788216	0.808167	0.788216	0.808167
0.0 ppm, DL6	0.001		TINV(0.02,6) =	3.14267		0.00125283			X Variable 2	0.0552201	0.0681898	0.8098	0.56666	-0.811214	0.921654	-0.811214	0.921654
0.0 ppm, DL7	0.002		STDEV.S =	0.00061132		0.00250567
0.3 ppm, CCV	0.237		COUNT =	7		0.296921
0.0 ppm, CCV	0.001		UPPER 99% CI =	0.000726136		0.00125283			SUMMARY OUTPUT: 0.0, 0.1, 0.2, 0.3, and 0.4 ppm standards
			UPPER 99% CI =	0.000726136
									Regression Statistics
									Multiple R	0.999933
									R Square	0.999867
									Adjusted R Square	0.999733
									Standard Error	0.00204479
									Observations	5
									ANOVA
										df	SS	MS	F	Significance F
									Regression	2	0.0627308	0.0313654	7501.56	0.000133288
									Residual	2	8.36237e-06	4.18118e-06
									Total	4	0.0627392
										Coefficients	Standard Error	t Stat	P-value	Lower 95%	Upper 95%	Lower 95.0%	Upper 95.0%
									Intercept	-0.000949567	0.00192493	-0.493298	0.670647	-0.00923189	0.00733276	-0.00923189	0.00733276
									X Variable 1	0.813275	0.0228029	35.6653	0.000785227	0.715162	0.911388	0.715162	0.911388
									X Variable 2	-0.0524104	0.054686	-0.958387	0.439003	-0.287705	0.182885	-0.287705	0.182885
									SUMMARY OUTPUT: 0.0, 0.1, 0.2, 0.3, 0.4, and 0.5 ppm standards
									Regression Statistics
									Multiple R	0.999961
									R Square	0.999922
									Adjusted R Square	0.99987
									Standard Error	0.00167832
									Observations	6
									ANOVA
										df	SS	MS	F	Significance F
									Regression	2	0.108127	0.0540635	19193.6	6.90801e-07
									Residual	3	8.45026e-06	2.81675e-06
									Total	5	0.108135
										Coefficients	Standard Error	t Stat	P-value	Lower 95%	Upper 95%	Lower 95.0%	Upper 95.0%
									Intercept	-0.00102484	0.00152139	-0.673621	0.548807	-0.00586658	0.0038169	-0.00586658	0.0038169
									X Variable 1	0.815408	0.0142991	57.0253	1.18792e-05	0.769902	0.860914	0.769902	0.860914
									X Variable 2	-0.0586845	0.0274426	-2.13844	0.122033	-0.146019	0.0286503	-0.146019	0.0286503
									SUMMARY OUTPUT: 0.0, 0.1, 0.2, 0.3, 0.4, 0.5, and 0.6 ppm standards
									Regression Statistics
									Multiple R	0.999975
									R Square	0.999949
									Adjusted R Square	0.999924
									Standard Error	0.00147124
									Observations	7
									ANOVA
										df	SS	MS	F	Significance F
									Regression	2	0.170844	0.0854221	39464.3	2.56807e-09
									Residual	4	8.65815e-06	2.16454e-06
									Total	6	0.170853
										Coefficients	Standard Error	t Stat	P-value	Lower 95%	Upper 95%	Lower 95.0%	Upper 95.0%
									Intercept	-0.000913785	0.00128463	-0.711323	0.516167	-0.00448049	0.00265291	-0.00448049	0.00265291
									X Variable 1	0.813076	0.010025	81.1048	1.38524e-07	0.785242	0.84091	0.785242	0.84091
									X Variable 2	-0.0531313	0.0160512	-3.31011	0.0296515	-0.0976966	-0.00856591	-0.0976966	-0.00856591
									SUMMARY OUTPUT: 0.0, 0.1, 0.2, 0.3, 0.4, 0.5, 0.6, and 0.7 ppm standards
									Regression Statistics
									Multiple R	0.99998
									R Square	0.99996
									Adjusted R Square	0.999944
									Standard Error	0.00141834
									Observations	8
									ANOVA
										df	SS	MS	F	Significance F
									Regression	2	0.251631	0.125815	62542.6	1.01011e-11
									Residual	5	1.00584e-05	2.01168e-06
									Total	7	0.251641
										Coefficients	Standard Error	t Stat	P-value	Lower 95%	Upper 95%	Lower 95.0%	Upper 95.0%
									Intercept	-0.00118772	0.00119412	-0.994642	0.365578	-0.0042573	0.00188186	-0.0042573	0.00188186
									X Variable 1	0.81764	0.00796746	102.622	1.6659e-09	0.797159	0.838121	0.797159	0.838121
									X Variable 2	-0.0622587	0.0109434	-5.68918	0.00233918	-0.0903895	-0.0341279	-0.0903895	-0.0341279
									SUMMARY OUTPUT: 0.0, 0.1, 0.2, 0.3, 0.4, 0.5, 0.6, 0.7, and 0.8 ppm standards
									Regression Statistics
									Multiple R	0.999982
									R Square	0.999964
									Adjusted R Square	0.999952
									Standard Error	0.00146168
									Observations	9
									ANOVA
										df	SS	MS	F	Significance F
									Regression	2	0.35552	0.17776	83201.7	4.68727e-14
									Residual	6	1.2819e-05	2.13649e-06
									Total	8	0.355533
										Coefficients	Standard Error	t Stat	P-value	Lower 95%	Upper 95%	Lower 95.0%	Upper 95.0%
									Intercept	-0.000824364	0.00118837	-0.693696	0.513818	-0.00373219	0.00208346	-0.00373219	0.00208346
									X Variable 1	0.812625	0.00692496	117.347	2.58208e-11	0.79568	0.82957	0.79568	0.82957
									X Variable 2	-0.0536133	0.00832722	-6.43833	0.000664189	-0.0739893	-0.0332374	-0.0739893	-0.0332374
									SUMMARY OUTPUT: 0.0, 0.1, 0.2, 0.3, 0.4, 0.5, 0.6, 0.7, 0.8, and 0.9 ppm standards
									Regression Statistics
									Multiple R	0.999986
									R Square	0.999972
									Adjusted R Square	0.999965
									Standard Error	0.00137721
									Observations	10
									ANOVA
										df	SS	MS	F	Significance F
									Regression	2	0.481333	0.240667	126886	1.10218e-16
									Residual	7	1.3277e-05	1.89672e-06
									Total	9	0.481347
										Coefficients	Standard Error	t Stat	P-value	Lower 95%	Upper 95%	Lower 95.0%	Upper 95.0%
									Intercept	-0.000963759	0.00108317	-0.889757	0.403137	-0.00352505	0.00159753	-0.00352505	0.00159753
									X Variable 1	0.814267	0.00560418	145.296	1.92993e-13	0.801015	0.827519	0.801015	0.827519
									X Variable 2	-0.0561014	0.00599396	-9.35966	3.30375e-05	-0.0702748	-0.0419279	-0.0702748	-0.0419279
									SUMMARY OUTPUT: 0.0, 0.1, 0.2, 0.3, 0.4, 0.5, 0.6, 0.7, 0.8, 0.9, and 1.0 ppm standards
									Regression Statistics
									Multiple R	0.999988
									R Square	0.999976
									Adjusted R Square	0.999969
									Standard Error	0.00138811
									Observations	11
									ANOVA
										df	SS	MS	F	Significance F
									Regression	2	0.630813	0.315407	163690	3.56544e-19
									Residual	8	1.54149e-05	1.92686e-06
									Total	10	0.630829
										Coefficients	Standard Error	t Stat	P-value	Lower 95%	Upper 95%	Lower 95.0%	Upper 95.0%
									Intercept	-0.00124815	0.00105783	-1.17991	0.271928	-0.00368751	0.00119121	-0.00368751	0.00119121
									X Variable 1	0.817189	0.00492077	166.069	1.93398e-15	0.805841	0.828536	0.805841	0.828536
									X Variable 2	-0.0600485	0.00473878	-12.6717	1.41413e-06	-0.0709762	-0.0491208	-0.0709762	-0.0491208

## Sheet: Hach 2010
Hach 2010; 1 cm cell; 560 nm source; and 12 June 2017 date of analysis.
																													Calculating Operational Range
			g of H2O &	g of 1.00	Dilution
ID	Abs	g of H2O	1.00 ppm Mn	ppm Mn	Factor	ppm Mn	ppm Mn^2		SUMMARY OUTPUT: 0.0, 0.1, 0.2, and 0.3 ppm standards										SUMMARY OUTPUT: 0.0, 0.1, 0.2, and 0.3 ppm standards; linear regression through the origin										ID	Abs
0.0 ppm	0	100	100	0	0	0	0																						0.0 ppm	0
0.1 ppm	0.082	90.015	100.035	10.02	0.100165	0.100173	0.0100346		Regression Statistics										Regression Statistics										0.1 ppm	0.082	delta(abs 1.0 to 0.0)/delta(abs 1.0 to 0.0)*100% =	100
0.2 ppm	0.167	80.017	100.038	20.021	0.200134	0.20015	0.0400599		Multiple R	0.999963									Multiple R	0.999986									0.2 ppm	0.167	delta(abs 2.0 to 1.0)/delta(abs 1.0 to 0.0)*100% =	103.659
0.3 ppm	0.248	70.01	100.02	30.01	0.30004	0.300064	0.0900382		R Square	0.999926									R Square	0.999972									0.3 ppm	0.248	delta(abs 3.0 to 2.0)/delta(abs 1.0 to 0.0)*100% =	98.7805
0.4 ppm	0.331	60.032	100.024	39.992	0.399824	0.399856	0.159885		Adjusted R Square	0.999779									Adjusted R Square	0.666638									0.4 ppm	0.331	delta(abs 4.0 to 3.0)/delta(abs 1.0 to 0.0)*100% =	101.22
0.5 ppm	0.412	50.011	100.045	50.034	0.500115	0.500154	0.250154		Standard Error	0.00159023									Standard Error	0.000951866									0.5 ppm	0.412	delta(abs 5.0 to 4.0)/delta(abs 1.0 to 0.0)*100% =	98.7805
0.6 ppm	0.494	40.018	100.024	60.006	0.599916	0.599963	0.359956		Observations	4									Observations	4									0.6 ppm	0.494	delta(abs 6.0 to 5.0)/delta(abs 1.0 to 0.0)*100% =	100
0.7 ppm	0.571	30.012	100.015	70.003	0.699925	0.69998	0.489972																						0.7 ppm	0.571	delta(abs 7.0 to 6.0)/delta(abs 1.0 to 0.0)*100% =	93.9024
0.8 ppm	0.652	20.001	100.021	80.02	0.800032	0.800095	0.640152		ANOVA										ANOVA										0.8 ppm	0.652	delta(abs 8.0 to 7.0)/delta(abs 1.0 to 0.0)*100% =	98.7805
0.9 ppm	0.733	10.011	100.016	90.005	0.899906	0.899977	0.809959			df	SS	MS	F	Significance F						df	SS	MS	F	Significance F					0.9 ppm	0.733	delta(abs 9.0 to 8.0)/delta(abs 1.0 to 0.0)*100% =	98.7805
1.0 ppm	0.817	0	100	100	1	1.00008	1.00016		Regression	2	0.0343622	0.0171811	6794.05	0.00857837					Regression	1	0.0961143	0.0961143	106081	9.42665e-06					1.0 ppm	0.817	delta(abs 10.0 to 9.0)/delta(abs 1.0 to 0.0)*100% =	102.439
Clean Blk	0.002					0.00241494			Residual	1	2.52885e-06	2.52885e-06							Residual	3	2.71815e-06	9.06049e-07
0.0 ppm, DL1	0.003			% Calibration Check		0.00362241			Total	3	0.0343647								Total	4	0.096117
0.0 ppm, DL2	0.003			Standard Recovery		0.00362241
0.0 ppm, DL3	0.004			Based on Absorbance		0.00482987				Coefficients	Standard Error	t Stat	P-value	Lower 95%	Upper 95%	Lower 95.0%	Upper 95.0%			Coefficients	Standard Error	t Stat	P-value	Lower 95%	Upper 95%	Lower 95.0%	Upper 95.0%
0.0 ppm, DL4	0.004			99.1935		0.00482987			Intercept	-0.000354756	0.00155016	-0.228851	0.856775	-0.0200514	0.0193419	-0.0200514	0.0193419		Intercept	0	#N/A	#N/A	#N/A	#N/A	#N/A	#N/A	#N/A
0.0 ppm, DL5	0.004					0.00482987			X Variable 1	0.834728	0.0248814	33.5483	0.0189706	0.51858	1.15088	0.51858	1.15088		X Variable 1	0.828179	0.00254276	325.7	6.38266e-08	0.820087	0.836271	0.820087	0.836271
0.0 ppm, DL6	0.004		TINV(0.02,6) =	3.14267		0.00482987			X Variable 2	-0.0195553	0.0794692	-0.246074	0.846396	-1.02931	0.990197	-1.02931	0.990197
0.0 ppm, DL7	0.004		STDEV.S =	0.000589184		0.00482987
0.3 ppm, CCV	0.246		COUNT =	7		0.297037
0.0 ppm, CCV	0.004		UPPER 99% CI =	0.000699843		0.00482987			SUMMARY OUTPUT: 0.0, 0.1, 0.2, 0.3, and 0.4 ppm standards
			UPPER 99% CI =	0.000699843
									Regression Statistics
									Multiple R	0.999981
									R Square	0.999962
									Adjusted R Square	0.999925
									Standard Error	0.00113727
									Observations	5
									ANOVA
										df	SS	MS	F	Significance F
									Regression	2	0.0685586	0.0342793	26503.7	3.77292e-05
									Residual	2	2.58676e-06	1.29338e-06
									Total	4	0.0685612
										Coefficients	Standard Error	t Stat	P-value	Lower 95%	Upper 95%	Lower 95.0%	Upper 95.0%
									Intercept	-0.00029386	0.0010706	-0.274481	0.809468	-0.0049003	0.00431258	-0.0049003	0.00431258
									X Variable 1	0.832087	0.0126825	65.6092	0.000232231	0.777519	0.886655	0.777519	0.886655
									X Variable 2	-0.00939634	0.0304151	-0.308937	0.786582	-0.140262	0.121469	-0.140262	0.121469
									SUMMARY OUTPUT: 0.0, 0.1, 0.2, 0.3, 0.4, and 0.5 ppm standards
									Regression Statistics
									Multiple R	0.999987
									R Square	0.999975
									Adjusted R Square	0.999958
									Standard Error	0.00100032
									Observations	6
									ANOVA
										df	SS	MS	F	Significance F
									Regression	2	0.119152	0.0595762	59538.4	1.26452e-07
									Residual	3	3.0019e-06	1.00063e-06
									Total	5	0.119155
										Coefficients	Standard Error	t Stat	P-value	Lower 95%	Upper 95%	Lower 95.0%	Upper 95.0%
									Intercept	-0.000457453	0.000906784	-0.504479	0.648647	-0.00334324	0.00242834	-0.00334324	0.00242834
									X Variable 1	0.836723	0.00852257	98.1773	2.32957e-06	0.809601	0.863846	0.809601	0.863846
									X Variable 2	-0.0230321	0.0163565	-1.40814	0.253829	-0.0750857	0.0290214	-0.0750857	0.0290214
									SUMMARY OUTPUT: 0.0, 0.1, 0.2, 0.3, 0.4, 0.5, and 0.6 ppm standards
									Regression Statistics
									Multiple R	0.999992
									R Square	0.999983
									Adjusted R Square	0.999975
									Standard Error	0.000885185
									Observations	7
									ANOVA
										df	SS	MS	F	Significance F
									Regression	2	0.189918	0.0949591	121191	2.72337e-10
									Residual	4	3.13421e-06	7.83552e-07
									Total	6	0.189921
										Coefficients	Standard Error	t Stat	P-value	Lower 95%	Upper 95%	Lower 95.0%	Upper 95.0%
									Intercept	-0.00036886	0.000772909	-0.477235	0.6581	-0.0025148	0.00177708	-0.0025148	0.00177708
									X Variable 1	0.834863	0.00603165	138.414	1.63412e-08	0.818116	0.851609	0.818116	0.851609
									X Variable 2	-0.0186021	0.00965739	-1.9262	0.126367	-0.0454153	0.00821114	-0.0454153	0.00821114
									SUMMARY OUTPUT: 0.0, 0.1, 0.2, 0.3, 0.4, 0.5, 0.6, and 0.7 ppm standards
									Regression Statistics
									Multiple R	0.999987
									R Square	0.999973
									Adjusted R Square	0.999962
									Standard Error	0.00123136
									Observations	8
									ANOVA
										df	SS	MS	F	Significance F
									Regression	2	0.281363	0.140682	92782.8	3.76836e-12
									Residual	5	7.58124e-06	1.51625e-06
									Total	7	0.281371
										Coefficients	Standard Error	t Stat	P-value	Lower 95%	Upper 95%	Lower 95.0%	Upper 95.0%
									Intercept	-0.000857044	0.0010367	-0.826704	0.446049	-0.00352197	0.00180788	-0.00352197	0.00180788
									X Variable 1	0.842996	0.00691713	121.871	7.05491e-10	0.825215	0.860777	0.825215	0.860777
									X Variable 2	-0.0348682	0.00950072	-3.67006	0.0144425	-0.0592906	-0.0104458	-0.0592906	-0.0104458
									SUMMARY OUTPUT: 0.0, 0.1, 0.2, 0.3, 0.4, 0.5, 0.6, 0.7, and 0.8 ppm standards
									Regression Statistics
									Multiple R	0.99999
									R Square	0.999981
									Adjusted R Square	0.999974
									Standard Error	0.00113636
									Observations	9
									ANOVA
										df	SS	MS	F	Significance F
									Regression	2	0.399056	0.199528	154515	7.31856e-15
									Residual	6	7.74791e-06	1.29132e-06
									Total	8	0.399064
										Coefficients	Standard Error	t Stat	P-value	Lower 95%	Upper 95%	Lower 95.0%	Upper 95.0%
									Intercept	-0.000767761	0.00092388	-0.831018	0.437776	-0.00302841	0.00149289	-0.00302841	0.00149289
									X Variable 1	0.841764	0.00538373	156.353	4.61722e-12	0.82859	0.854937	0.82859	0.854937
									X Variable 2	-0.0327439	0.0064739	-5.05784	0.00231563	-0.0485849	-0.0169028	-0.0485849	-0.0169028
									SUMMARY OUTPUT: 0.0, 0.1, 0.2, 0.3, 0.4, 0.5, 0.6, 0.7, 0.8, and 0.9 ppm standards
									Regression Statistics
									Multiple R	0.99999
									R Square	0.999981
									Adjusted R Square	0.999975
									Standard Error	0.00122918
									Observations	10
									ANOVA
										df	SS	MS	F	Significance F
									Regression	2	0.546271	0.273136	180780	3.19291e-17
									Residual	7	1.05761e-05	1.51088e-06
									Total	9	0.546282
										Coefficients	Standard Error	t Stat	P-value	Lower 95%	Upper 95%	Lower 95.0%	Upper 95.0%
									Intercept	-0.000421387	0.000966742	-0.435884	0.676047	-0.00270737	0.00186459	-0.00270737	0.00186459
									X Variable 1	0.837683	0.00500179	167.477	7.14093e-14	0.825856	0.849511	0.825856	0.849511
									X Variable 2	-0.0265615	0.00534967	-4.96508	0.0016282	-0.0392115	-0.0139116	-0.0392115	-0.0139116
									SUMMARY OUTPUT: 0.0, 0.1, 0.2, 0.3, 0.4, 0.5, 0.6, 0.7, 0.8, 0.9, and 1.0 ppm standards
									Regression Statistics
									Multiple R	0.999982
									R Square	0.999963
									Adjusted R Square	0.999954
									Standard Error	0.00183362
									Observations	11
									ANOVA
										df	SS	MS	F	Significance F
									Regression	2	0.728713	0.364357	108370	1.85582e-18
									Residual	8	2.68972e-05	3.36215e-06
									Total	10	0.72874
										Coefficients	Standard Error	t Stat	P-value	Lower 95%	Upper 95%	Lower 95.0%	Upper 95.0%
									Intercept	0.000364397	0.00139733	0.260781	0.800849	-0.00285786	0.00358665	-0.00285786	0.00358665
									X Variable 1	0.829612	0.00650005	127.632	1.58776e-14	0.814622	0.844601	0.814622	0.844601
									X Variable 2	-0.0156555	0.00625965	-2.50101	0.036884	-0.0300902	-0.00122067	-0.0300902	-0.00122067

## Sheet: Spec 20D+
Thermal Electron Spectronic 20D+; 1 cm cell; 560 nm source; and 12 June 2017 date of analysis.
																													Calculating Operational Range
			g of H2O &	g of 1.00	Dilution
ID	Abs	g of H2O	1.00 ppm Mn	ppm Mn	Factor	ppm Mn	ppm Mn^2		SUMMARY OUTPUT: 0.0, 0.1, 0.2, and 0.3 ppm standards										SUMMARY OUTPUT: 0.0, 0.1, 0.2, and 0.3 ppm standards; linear regression through the origin										ID	Abs
0.0 ppm	0	100	100	0	0	0	0																						0.0 ppm	0
0.1 ppm	0.075	90.015	100.035	10.02	0.100165	0.100173	0.0100346		Regression Statistics										Regression Statistics										0.1 ppm	0.075	delta(abs 1.0 to 0.0)/delta(abs 1.0 to 0.0)*100% =	100
0.2 ppm	0.157	80.017	100.038	20.021	0.200134	0.20015	0.0400599		Multiple R	0.999901									Multiple R	0.999934									0.2 ppm	0.157	delta(abs 2.0 to 1.0)/delta(abs 1.0 to 0.0)*100% =	109.333
0.3 ppm	0.235	70.01	100.02	30.01	0.30004	0.300064	0.0900382		R Square	0.999801									R Square	0.999867									0.3 ppm	0.235	delta(abs 3.0 to 2.0)/delta(abs 1.0 to 0.0)*100% =	104
0.4 ppm	0.312	60.032	100.024	39.992	0.399824	0.399856	0.159885		Adjusted R Square	0.999404									Adjusted R Square	0.666534									0.4 ppm	0.312	delta(abs 4.0 to 3.0)/delta(abs 1.0 to 0.0)*100% =	102.667
0.5 ppm	0.385	50.011	100.045	50.034	0.500115	0.500154	0.250154		Standard Error	0.00248168									Standard Error	0.00194544									0.5 ppm	0.385	delta(abs 5.0 to 4.0)/delta(abs 1.0 to 0.0)*100% =	97.3333
0.6 ppm	0.464	40.018	100.024	60.006	0.599916	0.599963	0.359956		Observations	4									Observations	4									0.6 ppm	0.464	delta(abs 6.0 to 5.0)/delta(abs 1.0 to 0.0)*100% =	105.333
0.7 ppm	0.538	30.012	100.015	70.003	0.699925	0.69998	0.489972																						0.7 ppm	0.538	delta(abs 7.0 to 6.0)/delta(abs 1.0 to 0.0)*100% =	98.6667
0.8 ppm	0.614	20.001	100.021	80.02	0.800032	0.800095	0.640152		ANOVA										ANOVA										0.8 ppm	0.614	delta(abs 8.0 to 7.0)/delta(abs 1.0 to 0.0)*100% =	101.333
0.9 ppm	0.682	10.011	100.016	90.005	0.899906	0.899977	0.809959			df	SS	MS	F	Significance F						df	SS	MS	F	Significance F					0.9 ppm	0.682	delta(abs 9.0 to 8.0)/delta(abs 1.0 to 0.0)*100% =	90.6667
1.0 ppm	0.754	0	100	100	1	1.00008	1.00016		Regression	2	0.0309706	0.0154853	2514.36	0.0141003					Regression	1	0.0854876	0.0854876	22587.6	4.42692e-05					1.0 ppm	0.754	delta(abs 10.0 to 9.0)/delta(abs 1.0 to 0.0)*100% =	96
Clean Blk	0.025					0.032008			Residual	1	6.15874e-06	6.15874e-06							Residual	3	1.13542e-05	3.78472e-06
0.0 ppm, DL1	0.024			% Calibration Check		0.0307277			Total	3	0.0309767								Total	4	0.085499
0.0 ppm, DL2	0.028			Standard Recovery		0.0358489
0.0 ppm, DL3	0.029			Based on Absorbance		0.0371292				Coefficients	Standard Error	t Stat	P-value	Lower 95%	Upper 95%	Lower 95.0%	Upper 95.0%			Coefficients	Standard Error	t Stat	P-value	Lower 95%	Upper 95%	Lower 95.0%	Upper 95.0%
0.0 ppm, DL4	0.027			107.66		0.0345686			Intercept	-0.000553623	0.00241914	-0.228851	0.856775	-0.0312917	0.0301845	-0.0312917	0.0301845		Intercept	0	#N/A	#N/A	#N/A	#N/A	#N/A	#N/A	#N/A
0.0 ppm, DL5	0.031					0.0396899			X Variable 1	0.762812	0.0388293	19.6452	0.0323779	0.269438	1.25619	0.269438	1.25619		X Variable 1	0.781055	0.00519693	150.292	6.49527e-07	0.764517	0.797594	0.764517	0.797594
0.0 ppm, DL6	0.03		TINV(0.02,6) =	3.14267		0.0384096			X Variable 2	0.0801582	0.124018	0.646345	0.634707	-1.49564	1.65595	-1.49564	1.65595
0.0 ppm, DL7	0.029		STDEV.S =	0.00293025		0.0371292
0.3 ppm, CCV	0.253		COUNT =	7		0.323921
0.0 ppm, CCV	0.029		UPPER 99% CI =	0.0034806		0.0371292			SUMMARY OUTPUT: 0.0, 0.1, 0.2, 0.3, and 0.4 ppm standards
			UPPER 99% CI =	0.0034806
									Regression Statistics
									Multiple R	0.999924
									R Square	0.999848
									Adjusted R Square	0.999696
									Standard Error	0.00216246
									Observations	5
									ANOVA
										df	SS	MS	F	Significance F
									Regression	2	0.0614654	0.0307327	6572.09	0.000152135
									Residual	2	9.3525e-06	4.67625e-06
									Total	4	0.0614748
										Coefficients	Standard Error	t Stat	P-value	Lower 95%	Upper 95%	Lower 95.0%	Upper 95.0%
									Intercept	-0.00100584	0.00203571	-0.4941	0.67017	-0.00976478	0.00775309	-0.00976478	0.00775309
									X Variable 1	0.782425	0.0241152	32.4454	0.000948585	0.678666	0.886184	0.678666	0.886184
									X Variable 2	0.00471593	0.057833	0.0815439	0.942435	-0.244119	0.253551	-0.244119	0.253551
									SUMMARY OUTPUT: 0.0, 0.1, 0.2, 0.3, 0.4, and 0.5 ppm standards
									Regression Statistics
									Multiple R	0.99992
									R Square	0.99984
									Adjusted R Square	0.999733
									Standard Error	0.00237242
									Observations	6
									ANOVA
										df	SS	MS	F	Significance F
									Regression	2	0.105235	0.0526176	9348.64	2.03194e-06
									Residual	3	1.68851e-05	5.62837e-06
									Total	5	0.105252
										Coefficients	Standard Error	t Stat	P-value	Lower 95%	Upper 95%	Lower 95.0%	Upper 95.0%
									Intercept	-0.00170269	0.00215059	-0.791732	0.486343	-0.00854682	0.00514144	-0.00854682	0.00514144
									X Variable 1	0.802173	0.0202127	39.6866	3.52004e-05	0.737847	0.866499	0.737847	0.866499
									X Variable 2	-0.0533676	0.0387921	-1.37573	0.262623	-0.176821	0.0700861	-0.176821	0.0700861
									SUMMARY OUTPUT: 0.0, 0.1, 0.2, 0.3, 0.4, 0.5, and 0.6 ppm standards
									Regression Statistics
									Multiple R	0.99994
									R Square	0.999881
									Adjusted R Square	0.999821
									Standard Error	0.00223844
									Observations	7
									ANOVA
										df	SS	MS	F	Significance F
									Regression	2	0.167718	0.0838588	16736.2	1.42772e-08
									Residual	4	2.00425e-05	5.01063e-06
									Total	6	0.167738
										Coefficients	Standard Error	t Stat	P-value	Lower 95%	Upper 95%	Lower 95.0%	Upper 95.0%
									Intercept	-0.0012699	0.00195452	-0.649722	0.551298	-0.00669652	0.00415673	-0.00669652	0.00415673
									X Variable 1	0.793085	0.0152528	51.9962	8.18832e-07	0.750737	0.835434	0.750737	0.835434
									X Variable 2	-0.031726	0.0244215	-1.2991	0.26373	-0.0995309	0.0360789	-0.0995309	0.0360789
									SUMMARY OUTPUT: 0.0, 0.1, 0.2, 0.3, 0.4, 0.5, 0.6, and 0.7 ppm standards
									Regression Statistics
									Multiple R	0.99996
									R Square	0.999919
									Adjusted R Square	0.999887
									Standard Error	0.0020037
									Observations	8
									ANOVA
										df	SS	MS	F	Significance F
									Regression	2	0.249343	0.124672	31052.8	5.81446e-11
									Residual	5	2.00741e-05	4.01482e-06
									Total	7	0.249364
										Coefficients	Standard Error	t Stat	P-value	Lower 95%	Upper 95%	Lower 95.0%	Upper 95.0%
									Intercept	-0.00131105	0.00168695	-0.777176	0.472204	-0.00564749	0.00302538	-0.00564749	0.00302538
									X Variable 1	0.793771	0.0112557	70.5214	1.08583e-08	0.764837	0.822705	0.764837	0.822705
									X Variable 2	-0.0330974	0.0154598	-2.14086	0.085224	-0.0728382	0.00664335	-0.0728382	0.00664335
									SUMMARY OUTPUT: 0.0, 0.1, 0.2, 0.3, 0.4, 0.5, 0.6, 0.7, and 0.8 ppm standards
									Regression Statistics
									Multiple R	0.999971
									R Square	0.999941
									Adjusted R Square	0.999922
									Standard Error	0.00185943
									Observations	9
									ANOVA
										df	SS	MS	F	Significance F
									Regression	2	0.354072	0.177036	51203.8	2.01085e-13
									Residual	6	2.07449e-05	3.45748e-06
									Total	8	0.354093
										Coefficients	Standard Error	t Stat	P-value	Lower 95%	Upper 95%	Lower 95.0%	Upper 95.0%
									Intercept	-0.00113195	0.00151175	-0.74877	0.482306	-0.00483106	0.00256716	-0.00483106	0.00256716
									X Variable 1	0.791299	0.00880939	89.8244	1.28259e-10	0.769743	0.812855	0.769743	0.812855
									X Variable 2	-0.0288359	0.0105932	-2.72211	0.034546	-0.0547566	-0.00291521	-0.0547566	-0.00291521
									SUMMARY OUTPUT: 0.0, 0.1, 0.2, 0.3, 0.4, 0.5, 0.6, 0.7, 0.8, and 0.9 ppm standards
									Regression Statistics
									Multiple R	0.999966
									R Square	0.999931
									Adjusted R Square	0.999912
									Standard Error	0.0021711
									Observations	10
									ANOVA
										df	SS	MS	F	Significance F
									Regression	2	0.479351	0.239675	50846.9	2.70526e-15
									Residual	7	3.29957e-05	4.71367e-06
									Total	9	0.479384
										Coefficients	Standard Error	t Stat	P-value	Lower 95%	Upper 95%	Lower 95.0%	Upper 95.0%
									Intercept	-0.00185284	0.00170756	-1.08508	0.313835	-0.00589057	0.00218489	-0.00589057	0.00218489
									X Variable 1	0.799791	0.00883466	90.5288	5.28584e-12	0.778901	0.820682	0.778901	0.820682
									X Variable 2	-0.041703	0.00944913	-4.41342	0.00310592	-0.0640466	-0.0193593	-0.0640466	-0.0193593
									SUMMARY OUTPUT: 0.0, 0.1, 0.2, 0.3, 0.4, 0.5, 0.6, 0.7, 0.8, 0.9, and 1.0 ppm standards
									Regression Statistics
									Multiple R	0.999972
									R Square	0.999944
									Adjusted R Square	0.99993
									Standard Error	0.0020976
									Observations	11
									ANOVA
										df	SS	MS	F	Significance F
									Regression	2	0.630531	0.315265	71652.5	9.70995e-18
									Residual	8	3.51994e-05	4.39992e-06
									Total	10	0.630566
										Coefficients	Standard Error	t Stat	P-value	Lower 95%	Upper 95%	Lower 95.0%	Upper 95.0%
									Intercept	-0.00214158	0.00159851	-1.33974	0.217138	-0.00582774	0.00154458	-0.00582774	0.00154458
									X Variable 1	0.802757	0.00743585	107.958	6.05505e-14	0.78561	0.819904	0.78561	0.819904
									X Variable 2	-0.0457105	0.00716085	-6.38339	0.000212872	-0.0622234	-0.0291975	-0.0622234	-0.0291975

## Sheet: Bland-Altman Plots
The Bland-Altman plots for the analysis of total manganese (Mn) by each of the 3 commercial spectrophotometers (Hach DR-2700, Hach 2010, and
Thermo Electron Spectronic 20D+) versus LED spectrophotometer #1 at the highest blank voltage (V0 = 1.989 V).
					LED Spec #1
		Hach DR-2700	Hach 2010	Spec 20D+	V0 = 1.989 V		Hach DR-2700 vs.			Hach 2010 vs.			Spec 20D+ vs.
	Actual	Measured	Measured	Measured	Measured		LED Spec #1			LED Spec #1			LED Spec #1
ID	ppm Mn	ppm Mn	ppm Mn	ppm Mn	ppm Mn		X = Mean	Y = Difference		X = Mean	Y = Difference		X = Mean	Y = Difference
0.0 ppm	0	0	0	0	0		0	0		0	0		0	0
0.1 ppm	0.100173	0.0977209	0.0990124	0.0960239	0.0930281		0.0953745	0.00469282		0.0960203	0.00598431		0.094526	0.0029958
0.2 ppm	0.20015	0.200453	0.201647	0.20101	0.201229		0.200841	-0.000776174		0.201438	0.000417871		0.20112	-0.000219331
0.3 ppm	0.300064	0.30068	0.299452	0.300875	0.301729		0.301204	-0.00104892		0.30059	-0.00227652		0.301302	-0.000853813
						đ = AVERAGE =		0.000716933			0.00103141			0.000480663
						s = STDEV.S =		0.00268758			0.00350779			0.0017154
						NORM.S.INV(0.975)=		1.95996			1.95996			1.95996
						đ + (1.96… * s) = UPPER LIMIT =		0.0059845			0.00790657			0.00384278
						đ − (1.96… * s) = LOWER LIMIT =		-0.00455063			-0.00584374			-0.00288145

## Sheet: NUV3C, 001, Vo=1.989 V
Prototype #NUV3C (The 2nd printed circuit board); serial number 001, 1 cm cell; 560 nm LED source; variable LED resister;
input = 9.19 V; + rail to ground = 4.974 V; analog signal measured from red and black wires; and 12 June 2017 date of analysis.
																																	Calculating Operational Range
				g of H2O &	g of 1.00	Dilution
ID	Volts	Abs	g of H2O	1.00 ppm Mn	ppm Mn	Factor	ppm Mn	ppm Mn^2		Vo/Rail Voltage*100%			SUMMARY OUTPUT: 0.0, 0.1, 0.2, and 0.3 ppm standards										SUMMARY OUTPUT: 0.0, 0.1, 0.2, and 0.3 ppm standards; linear regression through the origin										ID	Abs
0.0 ppm	1.989	0	100	100	0	0	0	0		39.9879																							0.0 ppm	0
0.1 ppm	1.765	0.0518901	90.015	100.035	10.02	0.100165	0.100173	0.0100346					Regression Statistics										Regression Statistics										0.1 ppm	0.0518901	delta(abs 1.0 to 0.0)/delta(abs 1.0 to 0.0)*100% =	100
0.2 ppm	1.536	0.112244	80.017	100.038	20.021	0.200134	0.20015	0.0400599		% Calibration Check			Multiple R	0.999743									Multiple R	0.999804									0.2 ppm	0.112244	delta(abs 2.0 to 1.0)/delta(abs 1.0 to 0.0)*100% =	116.31
0.3 ppm	1.35	0.168301	70.01	100.02	30.01	0.30004	0.300064	0.0900382		Standard Recovery			R Square	0.999486									R Square	0.999608									0.3 ppm	0.168301	delta(abs 3.0 to 2.0)/delta(abs 1.0 to 0.0)*100% =	108.031
0.4 ppm	1.195	0.221267	60.032	100.024	39.992	0.399824	0.399856	0.159885		Based on Absorbance			Adjusted R Square	0.998457									Adjusted R Square	0.666274									0.4 ppm	0.221267	delta(abs 4.0 to 3.0)/delta(abs 1.0 to 0.0)*100% =	102.073
0.5 ppm	1.069	0.269657	50.011	100.045	50.034	0.500115	0.500154	0.250154		98.2854			Standard Error	0.00286804									Standard Error	0.00238799									0.5 ppm	0.269657	delta(abs 5.0 to 4.0)/delta(abs 1.0 to 0.0)*100% =	93.2552
0.6 ppm	0.955	0.318631	40.018	100.024	60.006	0.599916	0.599963	0.359956					Observations	4									Observations	4									0.6 ppm	0.318631	delta(abs 6.0 to 5.0)/delta(abs 1.0 to 0.0)*100% =	94.3809
0.7 ppm	0.856	0.366161	30.012	100.015	70.003	0.699925	0.69998	0.489972																									0.7 ppm	0.366161	delta(abs 7.0 to 6.0)/delta(abs 1.0 to 0.0)*100% =	91.5967
0.8 ppm	0.769	0.412708	20.001	100.021	80.02	0.800032	0.800095	0.640152					ANOVA										ANOVA										0.8 ppm	0.412708	delta(abs 8.0 to 7.0)/delta(abs 1.0 to 0.0)*100% =	89.7039
0.9 ppm	0.698	0.454779	10.011	100.016	90.005	0.899906	0.899977	0.809959						df	SS	MS	F	Significance F						df	SS	MS	F	Significance F					0.9 ppm	0.454779	delta(abs 9.0 to 8.0)/delta(abs 1.0 to 0.0)*100% =	81.077
1.0 ppm	0.632	0.497918	0	100	100	1	1.00008	1.00016					Regression	2	0.01598	0.00799	971.354	0.0226822					Regression	1	0.0435993	0.0435993	7645.65	0.000130768					1.0 ppm	0.497918	delta(abs 10.0 to 9.0)/delta(abs 1.0 to 0.0)*100% =	83.1341
Clean Blk	1.988	0.000218403					0.000391551						Residual	1	8.22563e-06	8.22563e-06							Residual	3	1.71075e-05	5.7025e-06
0.0 ppm, DL1	1.984	0.00109312					0.00195973						Total	3	0.0159882								Total	4	0.0436164
0.0 ppm, DL2	1.982	0.00153113					0.002745
0.0 ppm, DL3	1.981	0.00175031					0.00313794							Coefficients	Standard Error	t Stat	P-value	Lower 95%	Upper 95%	Lower 95.0%	Upper 95.0%			Coefficients	Standard Error	t Stat	P-value	Lower 95%	Upper 95%	Lower 95.0%	Upper 95.0%
0.0 ppm, DL4	1.978	0.0024085					0.00431793						Intercept	-0.000639813	0.00279576	-0.228851	0.856775	-0.0361633	0.0348837	-0.0361633	0.0348837		Intercept	0	#N/A	#N/A	#N/A	#N/A	#N/A	#N/A	#N/A
0.0 ppm, DL5	1.986	0.000655539					0.00117525						X Variable 1	0.532777	0.0448744	11.8726	0.0534945	-0.0374058	1.10296	-0.0374058	1.10296		X Variable 1	0.557789	0.00637915	87.4394	3.29719e-06	0.537488	0.57809	0.537488	0.57809
0.0 ppm, DL6	1.978	0.0024085		TINV(0.02,6) =	3.14267		0.00431793						X Variable 2	0.107909	0.143325	0.752899	0.589155	-1.71321	1.92903	-1.71321	1.92903
0.0 ppm, DL7	1.98	0.00196959		STDEV.S =	0.00117239		0.00353107
0.3 ppm, CCV	1.359	0.165415		COUNT =	7		0.296555
0.0 ppm, CCV	1.972	0.00372787		UPPER 99% CI =	0.00139258		0.0066833						SUMMARY OUTPUT: 0.0, 0.1, 0.2, 0.3, and 0.4 ppm standards
				UPPER 99% CI =	0.00139258
													Regression Statistics
													Multiple R	0.99974
													R Square	0.999479
													Adjusted R Square	0.998958
													Standard Error	0.00285311
													Observations	5
													ANOVA
														df	SS	MS	F	Significance F
													Regression	2	0.0312421	0.0156211	1918.99	0.000520836
													Residual	2	1.62805e-05	8.14025e-06
													Total	4	0.0312584
														Coefficients	Standard Error	t Stat	P-value	Lower 95%	Upper 95%	Lower 95.0%	Upper 95.0%
													Intercept	-0.00135798	0.00268587	-0.505603	0.663353	-0.0129144	0.0101984	-0.0129144	0.0101984
													X Variable 1	0.563925	0.0318171	17.724	0.00316818	0.427028	0.700823	0.427028	0.700823
													X Variable 2	-0.0119008	0.0763037	-0.155966	0.89038	-0.340209	0.316408	-0.340209	0.316408
													SUMMARY OUTPUT: 0.0, 0.1, 0.2, 0.3, 0.4, and 0.5 ppm standards
													Regression Statistics
													Multiple R	0.999734
													R Square	0.999468
													Adjusted R Square	0.999113
													Standard Error	0.00304578
													Observations	6
													ANOVA
														df	SS	MS	F	Significance F
													Regression	2	0.052276	0.026138	2817.57	1.22738e-05
													Residual	3	2.78304e-05	9.27679e-06
													Total	5	0.0523038
														Coefficients	Standard Error	t Stat	P-value	Lower 95%	Upper 95%	Lower 95.0%	Upper 95.0%
													Intercept	-0.00222087	0.00276099	-0.804374	0.480019	-0.0110076	0.00656584	-0.0110076	0.00656584
													X Variable 1	0.588379	0.0259497	22.6738	0.000187872	0.505795	0.670962	0.505795	0.670962
													X Variable 2	-0.0838239	0.0498024	-1.68313	0.19094	-0.242317	0.0746697	-0.242317	0.0746697
													SUMMARY OUTPUT: 0.0, 0.1, 0.2, 0.3, 0.4, 0.5, and 0.6 ppm standards
													Regression Statistics
													Multiple R	0.999821
													R Square	0.999643
													Adjusted R Square	0.999464
													Standard Error	0.0026817
													Observations	7
													ANOVA
														df	SS	MS	F	Significance F
													Regression	2	0.0804817	0.0402409	5595.61	1.2766e-07
													Residual	4	2.8766e-05	7.19151e-06
													Total	6	0.0805105
														Coefficients	Standard Error	t Stat	P-value	Lower 95%	Upper 95%	Lower 95.0%	Upper 95.0%
													Intercept	-0.00245647	0.00234156	-1.04907	0.353346	-0.00895767	0.00404474	-0.00895767	0.00404474
													X Variable 1	0.593326	0.0182731	32.4699	5.36395e-06	0.542592	0.64406	0.542592	0.64406
													X Variable 2	-0.0956048	0.0292574	-3.26771	0.0308555	-0.176836	-0.0143733	-0.176836	-0.0143733
													SUMMARY OUTPUT: 0.0, 0.1, 0.2, 0.3, 0.4, 0.5, 0.6, and 0.7 ppm standards
													Regression Statistics
													Multiple R	0.999877
													R Square	0.999753
													Adjusted R Square	0.999654
													Standard Error	0.00239884
													Observations	8
													ANOVA
														df	SS	MS	F	Significance F
													Regression	2	0.116547	0.0582733	10126.7	9.57004e-10
													Residual	5	2.87721e-05	5.75443e-06
													Total	7	0.116575
														Coefficients	Standard Error	t Stat	P-value	Lower 95%	Upper 95%	Lower 95.0%	Upper 95.0%
													Intercept	-0.00243837	0.00201962	-1.20734	0.281293	-0.00762996	0.00275323	-0.00762996	0.00275323
													X Variable 1	0.593024	0.0134754	44.0079	1.14354e-07	0.558385	0.627664	0.558385	0.627664
													X Variable 2	-0.0950017	0.0185086	-5.13285	0.00366728	-0.142579	-0.0474239	-0.142579	-0.0474239
													SUMMARY OUTPUT: 0.0, 0.1, 0.2, 0.3, 0.4, 0.5, 0.6, 0.7, and 0.8 ppm standards
													Regression Statistics
													Multiple R	0.999908
													R Square	0.999817
													Adjusted R Square	0.999756
													Standard Error	0.00221817
													Observations	9
													ANOVA
														df	SS	MS	F	Significance F
													Regression	2	0.161222	0.0806111	16383.5	6.13626e-12
													Residual	6	2.95215e-05	4.92026e-06
													Total	8	0.161252
														Coefficients	Standard Error	t Stat	P-value	Lower 95%	Upper 95%	Lower 95.0%	Upper 95.0%
													Intercept	-0.00224905	0.0018034	-1.24711	0.258828	-0.00666182	0.00216372	-0.00666182	0.00216372
													X Variable 1	0.590411	0.010509	56.1817	2.13585e-09	0.564697	0.616126	0.564697	0.616126
													X Variable 2	-0.0904973	0.012637	-7.16131	0.000374143	-0.121419	-0.0595757	-0.121419	-0.0595757
													SUMMARY OUTPUT: 0.0, 0.1, 0.2, 0.3, 0.4, 0.5, 0.6, 0.7, 0.8, and 0.9 ppm standards
													Regression Statistics
													Multiple R	0.99993
													R Square	0.99986
													Adjusted R Square	0.99982
													Standard Error	0.00206765
													Observations	10
													ANOVA
														df	SS	MS	F	Significance F
													Regression	2	0.213647	0.106823	24986.9	3.25113e-14
													Residual	7	2.99263e-05	4.27518e-06
													Total	9	0.213677
														Coefficients	Standard Error	t Stat	P-value	Lower 95%	Upper 95%	Lower 95.0%	Upper 95.0%
													Intercept	-0.00238008	0.0016262	-1.46359	0.186713	-0.00622543	0.00146526	-0.00622543	0.00146526
													X Variable 1	0.591955	0.00841372	70.356	3.08148e-11	0.57206	0.61185	0.57206	0.61185
													X Variable 2	-0.092836	0.0089989	-10.3164	1.74166e-05	-0.114115	-0.071557	-0.114115	-0.071557
													SUMMARY OUTPUT: 0.0, 0.1, 0.2, 0.3, 0.4, 0.5, 0.6, 0.7, 0.8, 0.9, and 1.0 ppm standards
													Regression Statistics
													Multiple R	0.999945
													R Square	0.999889
													Adjusted R Square	0.999862
													Standard Error	0.00195185
													Observations	11
													ANOVA
														df	SS	MS	F	Significance F
													Regression	2	0.275268	0.137634	36127.1	1.50216e-16
													Residual	8	3.04778e-05	3.80972e-06
													Total	10	0.275299
														Coefficients	Standard Error	t Stat	P-value	Lower 95%	Upper 95%	Lower 95.0%	Upper 95.0%
													Intercept	-0.00223564	0.00148744	-1.50301	0.171241	-0.00566567	0.0011944	-0.00566567	0.0011944
													X Variable 1	0.590471	0.00691919	85.3382	3.96599e-13	0.574516	0.606427	0.574516	0.606427
													X Variable 2	-0.0908312	0.00666329	-13.6316	8.07088e-07	-0.106197	-0.0754657	-0.106197	-0.0754657

## Sheet: NUV3C, 001, Vo=1.553 V
Prototype #NUV3C (The 2nd printed circuit board); serial number 001, 1 cm cell; 560 nm LED source; variable LED resister;
input = 9.19 V; + rail to ground = 4.974 V; analog signal measured from red and black wires; and 12 June 2017 date of analysis.
																																	Calculating Operational Range
				g of H2O &	g of 1.00	Dilution
ID	Volts	Abs	g of H2O	1.00 ppm Mn	ppm Mn	Factor	ppm Mn	ppm Mn^2		Vo/Rail Voltage*100%			SUMMARY OUTPUT: 0.0, 0.1, 0.2, and 0.3 ppm standards										SUMMARY OUTPUT: 0.0, 0.1, 0.2, and 0.3 ppm standards; linear regression through the origin										ID	Abs
0.0 ppm	1.553	0	100	100	0	0	0	0		31.2224																							0.0 ppm	0
0.1 ppm	1.384	0.0500354	90.015	100.035	10.02	0.100165	0.100173	0.0100346					Regression Statistics										Regression Statistics										0.1 ppm	0.0500354	delta(abs 1.0 to 0.0)/delta(abs 1.0 to 0.0)*100% =	100
0.2 ppm	1.213	0.107311	80.017	100.038	20.021	0.200134	0.20015	0.0400599		% Calibration Check			Multiple R	0.999914									Multiple R	0.999714									0.2 ppm	0.107311	delta(abs 2.0 to 1.0)/delta(abs 1.0 to 0.0)*100% =	114.47
0.3 ppm	1.063	0.164638	70.01	100.02	30.01	0.30004	0.300064	0.0900382		Standard Recovery			R Square	0.999827									R Square	0.999429									0.3 ppm	0.164638	delta(abs 3.0 to 2.0)/delta(abs 1.0 to 0.0)*100% =	114.574
0.4 ppm	0.943	0.21666	60.032	100.024	39.992	0.399824	0.399856	0.159885		Based on Absorbance			Adjusted R Square	0.999482									Adjusted R Square	0.666095									0.4 ppm	0.21666	delta(abs 4.0 to 3.0)/delta(abs 1.0 to 0.0)*100% =	103.97
0.5 ppm	0.84	0.266892	50.011	100.045	50.034	0.500115	0.500154	0.250154		99.0092			Standard Error	0.00162037									Standard Error	0.00279838									0.5 ppm	0.266892	delta(abs 5.0 to 4.0)/delta(abs 1.0 to 0.0)*100% =	100.394
0.6 ppm	0.744	0.319599	40.018	100.024	60.006	0.599916	0.599963	0.359956					Observations	4									Observations	4									0.6 ppm	0.319599	delta(abs 6.0 to 5.0)/delta(abs 1.0 to 0.0)*100% =	105.338
0.7 ppm	0.681	0.358024	30.012	100.015	70.003	0.699925	0.69998	0.489972																									0.7 ppm	0.358024	delta(abs 7.0 to 6.0)/delta(abs 1.0 to 0.0)*100% =	76.7973
0.8 ppm	0.61	0.405842	20.001	100.021	80.02	0.800032	0.800095	0.640152					ANOVA										ANOVA										0.8 ppm	0.405842	delta(abs 8.0 to 7.0)/delta(abs 1.0 to 0.0)*100% =	95.567
0.9 ppm	0.553	0.448446	10.011	100.016	90.005	0.899906	0.899977	0.809959						df	SS	MS	F	Significance F						df	SS	MS	F	Significance F					0.9 ppm	0.448446	delta(abs 9.0 to 8.0)/delta(abs 1.0 to 0.0)*100% =	85.1492
1.0 ppm	0.505	0.48788	0	100	100	1	1.00008	1.00016					Regression	2	0.0152038	0.00760188	2895.28	0.0131402					Regression	1	0.0411014	0.0411014	5248.6	0.000190472					1.0 ppm	0.48788	delta(abs 10.0 to 9.0)/delta(abs 1.0 to 0.0)*100% =	78.8118
Clean Blk	1.572	-0.00528109					-0.00975135						Residual	1	2.62561e-06	2.62561e-06							Residual	3	2.34927e-05	7.83091e-06
0.0 ppm, DL1	1.568	-0.0041746					-0.00770827						Total	3	0.0152064								Total	4	0.0411248
0.0 ppm, DL2	1.551	0.000559658					0.00103339
0.0 ppm, DL3	1.55	0.000839758					0.00155059							Coefficients	Standard Error	t Stat	P-value	Lower 95%	Upper 95%	Lower 95.0%	Upper 95.0%			Coefficients	Standard Error	t Stat	P-value	Lower 95%	Upper 95%	Lower 95.0%	Upper 95.0%
0.0 ppm, DL4	1.566	-0.0036203					-0.00668477						Intercept	-0.000361479	0.00157954	-0.228851	0.856775	-0.0204314	0.0197085	-0.0204314	0.0197085		Intercept	0	#N/A	#N/A	#N/A	#N/A	#N/A	#N/A	#N/A
0.0 ppm, DL5	1.558	-0.001396					-0.00257766						X Variable 1	0.495327	0.025353	19.5372	0.0325566	0.173187	0.817467	0.173187	0.817467		X Variable 1	0.541575	0.00747543	72.4473	5.79572e-06	0.517784	0.565365	0.517784	0.565365
0.0 ppm, DL6	1.559	-0.00167466		TINV(0.02,6) =	3.14267		-0.0030922						X Variable 2	0.185842	0.0809754	2.29505	0.261597	-0.843047	1.21473	-0.843047	1.21473
0.0 ppm, DL7	1.543	0.00280553		STDEV.S =	0.00463698		0.00518032
0.3 ppm, CCV	1.067	0.163007		COUNT =	7		0.300987
0.0 ppm, CCV	1.554	-0.000279559		UPPER 99% CI =	0.00550789		-0.000516196						SUMMARY OUTPUT: 0.0, 0.1, 0.2, 0.3, and 0.4 ppm standards
				UPPER 99% CI =	0.00550789
													Regression Statistics
													Multiple R	0.999736
													R Square	0.999471
													Adjusted R Square	0.998943
													Standard Error	0.00281806
													Observations	5
													ANOVA
														df	SS	MS	F	Significance F
													Regression	2	0.030023	0.0150115	1890.27	0.000528747
													Residual	2	1.58829e-05	7.94147e-06
													Total	4	0.0300388
														Coefficients	Standard Error	t Stat	P-value	Lower 95%	Upper 95%	Lower 95.0%	Upper 95.0%
													Intercept	-0.00128283	0.00265287	-0.483563	0.67646	-0.0126972	0.0101316	-0.0126972	0.0101316
													X Variable 1	0.535287	0.0314262	17.0332	0.00342903	0.400071	0.670503	0.400071	0.670503
													X Variable 2	0.032136	0.0753663	0.426398	0.711327	-0.292139	0.356411	-0.292139	0.356411
													SUMMARY OUTPUT: 0.0, 0.1, 0.2, 0.3, 0.4, and 0.5 ppm standards
													Regression Statistics
													Multiple R	0.999745
													R Square	0.999489
													Adjusted R Square	0.999149
													Standard Error	0.00295136
													Observations	6
													ANOVA
														df	SS	MS	F	Significance F
													Regression	2	0.0511235	0.0255618	2934.58	1.15474e-05
													Residual	3	2.61316e-05	8.71052e-06
													Total	5	0.0511497
														Coefficients	Standard Error	t Stat	P-value	Lower 95%	Upper 95%	Lower 95.0%	Upper 95.0%
													Intercept	-0.00209566	0.0026754	-0.783308	0.490595	-0.01061	0.00641865	-0.01061	0.00641865
													X Variable 1	0.558322	0.0251452	22.2039	0.000199995	0.478299	0.638345	0.478299	0.638345
													X Variable 2	-0.0356146	0.0482585	-0.737997	0.514003	-0.189195	0.117965	-0.189195	0.117965
													SUMMARY OUTPUT: 0.0, 0.1, 0.2, 0.3, 0.4, 0.5, and 0.6 ppm standards
													Regression Statistics
													Multiple R	0.999838
													R Square	0.999675
													Adjusted R Square	0.999513
													Standard Error	0.00255841
													Observations	7
													ANOVA
														df	SS	MS	F	Significance F
													Regression	2	0.0805679	0.040284	6154.5	1.05534e-07
													Residual	4	2.61818e-05	6.54545e-06
													Total	6	0.0805941
														Coefficients	Standard Error	t Stat	P-value	Lower 95%	Upper 95%	Lower 95.0%	Upper 95.0%
													Intercept	-0.00215025	0.0022339	-0.96255	0.390282	-0.00835256	0.00405207	-0.00835256	0.00405207
													X Variable 1	0.559468	0.017433	32.0925	5.61994e-06	0.511066	0.60787	0.511066	0.60787
													X Variable 2	-0.0383442	0.0279123	-1.37374	0.241482	-0.115841	0.0391528	-0.115841	0.0391528
													SUMMARY OUTPUT: 0.0, 0.1, 0.2, 0.3, 0.4, 0.5, 0.6, and 0.7 ppm standards
													Regression Statistics
													Multiple R	0.999682
													R Square	0.999364
													Adjusted R Square	0.99911
													Standard Error	0.00381843
													Observations	8
													ANOVA
														df	SS	MS	F	Significance F
													Regression	2	0.114579	0.0572897	3929.21	1.01952e-08
													Residual	5	7.29022e-05	1.45804e-05
													Total	7	0.114652
														Coefficients	Standard Error	t Stat	P-value	Lower 95%	Upper 95%	Lower 95.0%	Upper 95.0%
													Intercept	-0.00373259	0.0032148	-1.16107	0.298028	-0.0119965	0.0045313	-0.0119965	0.0045313
													X Variable 1	0.58583	0.0214499	27.3115	1.23128e-06	0.530691	0.640969	0.530691	0.640969
													X Variable 2	-0.0910675	0.0294616	-3.09105	0.027127	-0.166801	-0.015334	-0.166801	-0.015334
													SUMMARY OUTPUT: 0.0, 0.1, 0.2, 0.3, 0.4, 0.5, 0.6, 0.7, and 0.8 ppm standards
													Regression Statistics
													Multiple R	0.999768
													R Square	0.999537
													Adjusted R Square	0.999382
													Standard Error	0.00349157
													Observations	9
													ANOVA
														df	SS	MS	F	Significance F
													Regression	2	0.157776	0.0788881	6470.98	9.95062e-11
													Residual	6	7.31464e-05	1.21911e-05
													Total	8	0.157849
														Coefficients	Standard Error	t Stat	P-value	Lower 95%	Upper 95%	Lower 95.0%	Upper 95.0%
													Intercept	-0.00384066	0.0028387	-1.35296	0.224821	-0.0107867	0.00310539	-0.0107867	0.00310539
													X Variable 1	0.587322	0.016542	35.5049	3.3278e-08	0.546845	0.627798	0.546845	0.627798
													X Variable 2	-0.0936389	0.0198916	-4.70746	0.00330057	-0.142312	-0.0449659	-0.142312	-0.0449659
													SUMMARY OUTPUT: 0.0, 0.1, 0.2, 0.3, 0.4, 0.5, 0.6, 0.7, 0.8, and 0.9 ppm standards
													Regression Statistics
													Multiple R	0.999825
													R Square	0.99965
													Adjusted R Square	0.99955
													Standard Error	0.00323424
													Observations	10
													ANOVA
														df	SS	MS	F	Significance F
													Regression	2	0.208995	0.104497	9989.89	8.03976e-13
													Residual	7	7.32222e-05	1.04603e-05
													Total	9	0.209068
														Coefficients	Standard Error	t Stat	P-value	Lower 95%	Upper 95%	Lower 95.0%	Upper 95.0%
													Intercept	-0.00389736	0.00254371	-1.53215	0.169346	-0.00991229	0.00211756	-0.00991229	0.00211756
													X Variable 1	0.58799	0.0131608	44.6773	7.35254e-10	0.556869	0.61911	0.556869	0.61911
													X Variable 2	-0.0946509	0.0140762	-6.72419	0.000271345	-0.127936	-0.0613661	-0.127936	-0.0613661
													SUMMARY OUTPUT: 0.0, 0.1, 0.2, 0.3, 0.4, 0.5, 0.6, 0.7, 0.8, 0.9, and 1.0 ppm standards
													Regression Statistics
													Multiple R	0.999861
													R Square	0.999723
													Adjusted R Square	0.999653
													Standard Error	0.00304726
													Observations	11
													ANOVA
														df	SS	MS	F	Significance F
													Regression	2	0.267707	0.133854	14414.9	5.92261e-15
													Residual	8	7.42863e-05	9.28579e-06
													Total	10	0.267782
														Coefficients	Standard Error	t Stat	P-value	Lower 95%	Upper 95%	Lower 95.0%	Upper 95.0%
													Intercept	-0.00409801	0.00232221	-1.7647	0.115616	-0.00945303	0.00125701	-0.00945303	0.00125701
													X Variable 1	0.590051	0.0108023	54.6225	1.39978e-11	0.56514	0.614961	0.56514	0.614961
													X Variable 2	-0.0974357	0.0104028	-9.36627	1.38083e-05	-0.121425	-0.0734467	-0.121425	-0.0734467

## Sheet: NUV3C, 001, Vo=1.011 V
Prototype #NUV3C (The 2nd printed circuit board); serial number 001, 1 cm cell; 560 nm LED source; variable LED resister;
input = 9.19 V; + rail to ground = 4.974 V; analog signal measured from red and black wires; and 12 June 2017 date of analysis.
																																	Calculating Operational Range
				g of H2O &	g of 1.00	Dilution
ID	Volts	Abs	g of H2O	1.00 ppm Mn	ppm Mn	Factor	ppm Mn	ppm Mn^2		Vo/Rail Voltage*100%			SUMMARY OUTPUT: 0.0, 0.1, 0.2, and 0.3 ppm standards										SUMMARY OUTPUT: 0.0, 0.1, 0.2, and 0.3 ppm standards; linear regression through the origin										ID	Abs
0.0 ppm	1.011	0	100	100	0	0	0	0		20.3257																							0.0 ppm	0
0.1 ppm	0.9	0.0505086	90.015	100.035	10.02	0.100165	0.100173	0.0100346					Regression Statistics										Regression Statistics										0.1 ppm	0.0505086	delta(abs 1.0 to 0.0)/delta(abs 1.0 to 0.0)*100% =	100
0.2 ppm	0.785	0.109881	80.017	100.038	20.021	0.200134	0.20015	0.0400599		% Calibration Check			Multiple R	0.999316									Multiple R	0.999738									0.2 ppm	0.109881	delta(abs 2.0 to 1.0)/delta(abs 1.0 to 0.0)*100% =	117.55
0.3 ppm	0.702	0.158414	70.01	100.02	30.01	0.30004	0.300064	0.0900382		Standard Recovery			R Square	0.998633									R Square	0.999476									0.3 ppm	0.158414	delta(abs 3.0 to 2.0)/delta(abs 1.0 to 0.0)*100% =	96.0876
0.4 ppm	0.622	0.210961	60.032	100.024	39.992	0.399824	0.399856	0.159885		Based on Absorbance			Adjusted R Square	0.9959									Adjusted R Square	0.666143									0.4 ppm	0.210961	delta(abs 4.0 to 3.0)/delta(abs 1.0 to 0.0)*100% =	104.035
0.5 ppm	0.556	0.259676	50.011	100.045	50.034	0.500115	0.500154	0.250154		99.2201			Standard Error	0.00442275									Standard Error	0.002633									0.5 ppm	0.259676	delta(abs 5.0 to 4.0)/delta(abs 1.0 to 0.0)*100% =	96.45
0.6 ppm	0.501	0.304913	40.018	100.024	60.006	0.599916	0.599963	0.359956					Observations	4									Observations	4									0.6 ppm	0.304913	delta(abs 6.0 to 5.0)/delta(abs 1.0 to 0.0)*100% =	89.563
0.7 ppm	0.456	0.345786	30.012	100.015	70.003	0.699925	0.69998	0.489972																									0.7 ppm	0.345786	delta(abs 7.0 to 6.0)/delta(abs 1.0 to 0.0)*100% =	80.9225
0.8 ppm	0.415	0.386703	20.001	100.021	80.02	0.800032	0.800095	0.640152					ANOVA										ANOVA										0.8 ppm	0.386703	delta(abs 8.0 to 7.0)/delta(abs 1.0 to 0.0)*100% =	81.0094
0.9 ppm	0.376	0.429563	10.011	100.016	90.005	0.899906	0.899977	0.809959						df	SS	MS	F	Significance F						df	SS	MS	F	Significance F					0.9 ppm	0.429563	delta(abs 9.0 to 8.0)/delta(abs 1.0 to 0.0)*100% =	84.8573
1.0 ppm	0.348	0.463172	0	100	100	1	1.00008	1.00016					Regression	2	0.0142915	0.00714574	365.31	0.0369706					Regression	1	0.0396993	0.0396993	5726.41	0.000174584					1.0 ppm	0.463172	delta(abs 10.0 to 9.0)/delta(abs 1.0 to 0.0)*100% =	66.5403
Clean Blk	1.022	-0.00469974					-0.00882983						Residual	1	1.95607e-05	1.95607e-05							Residual	3	2.0798e-05	6.93267e-06
0.0 ppm, DL1	1.018	-0.00299662					-0.00563003						Total	3	0.014311								Total	4	0.0397201
0.0 ppm, DL2	1.016	-0.00214255					-0.00402541
0.0 ppm, DL3	1.015	-0.00171489					-0.00322191							Coefficients	Standard Error	t Stat	P-value	Lower 95%	Upper 95%	Lower 95.0%	Upper 95.0%			Coefficients	Standard Error	t Stat	P-value	Lower 95%	Upper 95%	Lower 95.0%	Upper 95.0%
0.0 ppm, DL4	1.017	-0.0025698					-0.00482811						Intercept	-0.000986645	0.0043113	-0.228851	0.856775	-0.0557669	0.0537936	-0.0557669	0.0537936		Intercept	0	#N/A	#N/A	#N/A	#N/A	#N/A	#N/A	#N/A
0.0 ppm, DL5	1.016	-0.00214255					-0.00402541						X Variable 1	0.548245	0.0692001	7.9226	0.0799322	-0.331026	1.42752	-0.331026	1.42752		X Variable 1	0.532257	0.00703364	75.673	5.08598e-06	0.509873	0.554641	0.509873	0.554641
0.0 ppm, DL6	1.017	-0.0025698		TINV(0.02,6) =	3.14267		-0.00482811						X Variable 2	-0.0457262	0.221019	-0.206888	0.870123	-2.85404	2.76259	-2.85404	2.76259
0.0 ppm, DL7	1.011	0		STDEV.S =	0.00184113		0
0.3 ppm, CCV	0.704	0.157178		COUNT =	7		0.295306
0.0 ppm, CCV	1.013	-0.00085829		UPPER 99% CI =	0.00218693		-0.00161255						SUMMARY OUTPUT: 0.0, 0.1, 0.2, 0.3, and 0.4 ppm standards
				UPPER 99% CI =	0.00218693
													Regression Statistics
													Multiple R	0.999652
													R Square	0.999304
													Adjusted R Square	0.998607
													Standard Error	0.00312737
													Observations	5
													ANOVA
														df	SS	MS	F	Significance F
													Regression	2	0.0280748	0.0140374	1435.25	0.000696259
													Residual	2	1.95609e-05	9.78046e-06
													Total	4	0.0280943
														Coefficients	Standard Error	t Stat	P-value	Lower 95%	Upper 95%	Lower 95.0%	Upper 95.0%
													Intercept	-0.000983246	0.00294406	-0.333977	0.770165	-0.0136505	0.011684	-0.0136505	0.011684
													X Variable 1	0.548097	0.0348756	15.7158	0.00402438	0.39804	0.698154	0.39804	0.698154
													X Variable 2	-0.0451591	0.0836385	-0.539931	0.643322	-0.405027	0.314709	-0.405027	0.314709
													SUMMARY OUTPUT: 0.0, 0.1, 0.2, 0.3, 0.4, and 0.5 ppm standards
													Regression Statistics
													Multiple R	0.999786
													R Square	0.999573
													Adjusted R Square	0.999288
													Standard Error	0.00260793
													Observations	6
													ANOVA
														df	SS	MS	F	Significance F
													Regression	2	0.0477663	0.0238832	3511.56	8.82284e-06
													Residual	3	2.04039e-05	6.8013e-06
													Total	5	0.0477867
														Coefficients	Standard Error	t Stat	P-value	Lower 95%	Upper 95%	Lower 95.0%	Upper 95.0%
													Intercept	-0.00121636	0.00236408	-0.514517	0.642396	-0.00873991	0.00630719	-0.00873991	0.00630719
													X Variable 1	0.554703	0.0222192	24.965	0.00014092	0.483992	0.625415	0.483992	0.625415
													X Variable 2	-0.0645895	0.042643	-1.51466	0.227095	-0.200298	0.0711194	-0.200298	0.0711194
													SUMMARY OUTPUT: 0.0, 0.1, 0.2, 0.3, 0.4, 0.5, and 0.6 ppm standards
													Regression Statistics
													Multiple R	0.999842
													R Square	0.999685
													Adjusted R Square	0.999527
													Standard Error	0.00240821
													Observations	7
													ANOVA
														df	SS	MS	F	Significance F
													Regression	2	0.0735179	0.0367589	6338.3	9.95038e-08
													Residual	4	2.3198e-05	5.79949e-06
													Total	6	0.0735411
														Coefficients	Standard Error	t Stat	P-value	Lower 95%	Upper 95%	Lower 95.0%	Upper 95.0%
													Intercept	-0.00162349	0.00210276	-0.772076	0.483152	-0.00746169	0.00421471	-0.00746169	0.00421471
													X Variable 1	0.563252	0.0164096	34.3246	4.29807e-06	0.517692	0.608813	0.517692	0.608813
													X Variable 2	-0.0849478	0.0262737	-3.23319	0.0318789	-0.157895	-0.0120004	-0.157895	-0.0120004
													SUMMARY OUTPUT: 0.0, 0.1, 0.2, 0.3, 0.4, 0.5, 0.6, and 0.7 ppm standards
													Regression Statistics
													Multiple R	0.999851
													R Square	0.999703
													Adjusted R Square	0.999584
													Standard Error	0.00249757
													Observations	8
													ANOVA
														df	SS	MS	F	Significance F
													Regression	2	0.104915	0.0524574	8409.5	1.52266e-09
													Residual	5	3.11894e-05	6.23787e-06
													Total	7	0.104946
														Coefficients	Standard Error	t Stat	P-value	Lower 95%	Upper 95%	Lower 95.0%	Upper 95.0%
													Intercept	-0.00227791	0.00210274	-1.08331	0.328125	-0.00768319	0.00312736	-0.00768319	0.00312736
													X Variable 1	0.574155	0.01403	40.9233	1.64315e-07	0.53809	0.61022	0.53809	0.61022
													X Variable 2	-0.106753	0.0192704	-5.53976	0.00263052	-0.156289	-0.0572171	-0.156289	-0.0572171
													SUMMARY OUTPUT: 0.0, 0.1, 0.2, 0.3, 0.4, 0.5, 0.6, 0.7, and 0.8 ppm standards
													Regression Statistics
													Multiple R	0.999886
													R Square	0.999772
													Adjusted R Square	0.999696
													Standard Error	0.00233195
													Observations	9
													ANOVA
														df	SS	MS	F	Significance F
													Regression	2	0.142886	0.0714428	13137.7	1.18989e-11
													Residual	6	3.2628e-05	5.438e-06
													Total	8	0.142918
														Coefficients	Standard Error	t Stat	P-value	Lower 95%	Upper 95%	Lower 95.0%	Upper 95.0%
													Intercept	-0.00254022	0.00189591	-1.33984	0.228809	-0.00717935	0.00209891	-0.00717935	0.00209891
													X Variable 1	0.577775	0.0110481	52.2966	3.28069e-09	0.550742	0.604809	0.550742	0.604809
													X Variable 2	-0.112994	0.0132852	-8.50526	0.000144627	-0.145502	-0.0804864	-0.145502	-0.0804864
													SUMMARY OUTPUT: 0.0, 0.1, 0.2, 0.3, 0.4, 0.5, 0.6, 0.7, 0.8, and 0.9 ppm standards
													Regression Statistics
													Multiple R	0.9999
													R Square	0.999801
													Adjusted R Square	0.999744
													Standard Error	0.00232035
													Observations	10
													ANOVA
														df	SS	MS	F	Significance F
													Regression	2	0.189085	0.0945427	17559.8	1.11716e-13
													Residual	7	3.76883e-05	5.38404e-06
													Total	9	0.189123
														Coefficients	Standard Error	t Stat	P-value	Lower 95%	Upper 95%	Lower 95.0%	Upper 95.0%
													Intercept	-0.0020769	0.00182495	-1.13806	0.292542	-0.00639221	0.00223841	-0.00639221	0.00223841
													X Variable 1	0.572317	0.00944201	60.6139	8.73368e-11	0.54999	0.594644	0.54999	0.594644
													X Variable 2	-0.104725	0.0100987	-10.3701	1.68283e-05	-0.128604	-0.0808448	-0.128604	-0.0808448
													SUMMARY OUTPUT: 0.0, 0.1, 0.2, 0.3, 0.4, 0.5, 0.6, 0.7, 0.8, 0.9, and 1.0 ppm standards
													Regression Statistics
													Multiple R	0.999917
													R Square	0.999833
													Adjusted R Square	0.999792
													Standard Error	0.00223745
													Observations	11
													ANOVA
														df	SS	MS	F	Significance F
													Regression	2	0.240375	0.120187	24007.8	7.70085e-16
													Residual	8	4.00494e-05	5.00618e-06
													Total	10	0.240415
														Coefficients	Standard Error	t Stat	P-value	Lower 95%	Upper 95%	Lower 95.0%	Upper 95.0%
													Intercept	-0.00237578	0.00170508	-1.39335	0.201005	-0.0063077	0.00155614	-0.0063077	0.00155614
													X Variable 1	0.575387	0.00793161	72.5436	1.45229e-12	0.557097	0.593678	0.557097	0.593678
													X Variable 2	-0.108873	0.00763827	-14.2536	5.72038e-07	-0.126487	-0.0912588	-0.126487	-0.0912588

## Sheet: NUV3C, 001, Vo=0.529 V
Prototype #NUV3C (The 2nd printed circuit board); serial number 001, 1 cm cell; 560 nm LED source; variable LED resister;
input = 9.19 V; + rail to ground = 4.974 V; analog signal measured from red and black wires; and 12 June 2017 date of analysis.
																																	Calculating Operational Range
				g of H2O &	g of 1.00	Dilution
ID	Volts	Abs	g of H2O	1.00 ppm Mn	ppm Mn	Factor	ppm Mn	ppm Mn^2		Vo/Rail Voltage*100%			SUMMARY OUTPUT: 0.0, 0.1, 0.2, and 0.3 ppm standards										SUMMARY OUTPUT: 0.0, 0.1, 0.2, and 0.3 ppm standards; linear regression through the origin										ID	Abs
0.0 ppm	0.529	0	100	100	0	0	0	0		10.6353																							0.0 ppm	0
0.1 ppm	0.476	0.0458487	90.015	100.035	10.02	0.100165	0.100173	0.0100346					Regression Statistics										Regression Statistics										0.1 ppm	0.0458487	delta(abs 1.0 to 0.0)/delta(abs 1.0 to 0.0)*100% =	100
0.2 ppm	0.426	0.0940461	80.017	100.038	20.021	0.200134	0.20015	0.0400599		% Calibration Check			Multiple R	0.999896									Multiple R	0.99995									0.2 ppm	0.0940461	delta(abs 2.0 to 1.0)/delta(abs 1.0 to 0.0)*100% =	105.123
0.3 ppm	0.385	0.137995	70.01	100.02	30.01	0.30004	0.300064	0.0900382		Standard Recovery			R Square	0.999792									R Square	0.999899									0.3 ppm	0.137995	delta(abs 3.0 to 2.0)/delta(abs 1.0 to 0.0)*100% =	95.8563
0.4 ppm	0.351	0.178149	60.032	100.024	39.992	0.399824	0.399856	0.159885		Based on Absorbance			Adjusted R Square	0.999377									Adjusted R Square	0.666566									0.4 ppm	0.178149	delta(abs 4.0 to 3.0)/delta(abs 1.0 to 0.0)*100% =	87.5785
0.5 ppm	0.319	0.219665	50.011	100.045	50.034	0.500115	0.500154	0.250154		98.3693			Standard Error	0.00148967									Standard Error	0.00100449									0.5 ppm	0.219665	delta(abs 5.0 to 4.0)/delta(abs 1.0 to 0.0)*100% =	90.5509
0.6 ppm	0.294	0.255108	40.018	100.024	60.006	0.599916	0.599963	0.359956					Observations	4									Observations	4									0.6 ppm	0.255108	delta(abs 6.0 to 5.0)/delta(abs 1.0 to 0.0)*100% =	77.305
0.7 ppm	0.274	0.285705	30.012	100.015	70.003	0.699925	0.69998	0.489972																									0.7 ppm	0.285705	delta(abs 7.0 to 6.0)/delta(abs 1.0 to 0.0)*100% =	66.7342
0.8 ppm	0.256	0.315216	20.001	100.021	80.02	0.800032	0.800095	0.640152					ANOVA										ANOVA										0.8 ppm	0.315216	delta(abs 8.0 to 7.0)/delta(abs 1.0 to 0.0)*100% =	64.3652
0.9 ppm	0.241	0.341439	10.011	100.016	90.005	0.899906	0.899977	0.809959						df	SS	MS	F	Significance F						df	SS	MS	F	Significance F					0.9 ppm	0.341439	delta(abs 9.0 to 8.0)/delta(abs 1.0 to 0.0)*100% =	57.1944
1.0 ppm	0.228	0.365521	0	100	100	1	1.00008	1.00016					Regression	2	0.0106815	0.00534074	2406.68	0.0144122					Regression	1	0.0299863	0.0299863	29719	3.36468e-05					1.0 ppm	0.365521	delta(abs 10.0 to 9.0)/delta(abs 1.0 to 0.0)*100% =	52.5253
Clean Blk	0.538	-0.0073266					-0.0158384						Residual	1	2.21913e-06	2.21913e-06							Residual	3	3.02699e-06	1.009e-06
0.0 ppm, DL1	0.533	-0.00327154					-0.00707229						Total	3	0.0106837								Total	4	0.0299894
0.0 ppm, DL2	0.534	-0.00408558					-0.00883207
0.0 ppm, DL3	0.533	-0.00327154					-0.00707229							Coefficients	Standard Error	t Stat	P-value	Lower 95%	Upper 95%	Lower 95.0%	Upper 95.0%			Coefficients	Standard Error	t Stat	P-value	Lower 95%	Upper 95%	Lower 95.0%	Upper 95.0%
0.0 ppm, DL4	0.538	-0.0073266					-0.0158384						Intercept	-0.000332322	0.00145213	-0.228851	0.856775	-0.0187834	0.0181188	-0.0187834	0.0181188		Intercept	0	#N/A	#N/A	#N/A	#N/A	#N/A	#N/A	#N/A
0.0 ppm, DL5	0.535	-0.00489811					-0.0105886						X Variable 1	0.475433	0.023308	20.3978	0.0311852	0.179276	0.771589	0.179276	0.771589		X Variable 1	0.462585	0.00268333	172.392	4.30395e-07	0.454046	0.471125	0.454046	0.471125
0.0 ppm, DL6	0.533	-0.00327154		TINV(0.02,6) =	3.14267		-0.00707229						X Variable 2	-0.0444167	0.0744438	-0.596646	0.65753	-0.990315	0.901482	-0.990315	0.901482
0.0 ppm, DL7	0.535	-0.00489811		STDEV.S =	0.00317876		-0.0105886
0.3 ppm, CCV	0.387	0.135745		COUNT =	7		0.293448
0.0 ppm, CCV	0.534	-0.00408558		UPPER 99% CI =	0.00377578		-0.00883207						SUMMARY OUTPUT: 0.0, 0.1, 0.2, 0.3, and 0.4 ppm standards
				UPPER 99% CI =	0.00377578
													Regression Statistics
													Multiple R	0.999887
													R Square	0.999773
													Adjusted R Square	0.999547
													Standard Error	0.00151069
													Observations	5
													ANOVA
														df	SS	MS	F	Significance F
													Regression	2	0.0201275	0.0100638	4409.69	0.000226722
													Residual	2	4.56439e-06	2.2822e-06
													Total	4	0.0201321
														Coefficients	Standard Error	t Stat	P-value	Lower 95%	Upper 95%	Lower 95.0%	Upper 95.0%
													Intercept	-0.000719842	0.00142214	-0.506168	0.663019	-0.00683882	0.00539914	-0.00683882	0.00539914
													X Variable 1	0.49224	0.0168468	29.2186	0.00116928	0.419754	0.564726	0.419754	0.564726
													X Variable 2	-0.109065	0.040402	-2.6995	0.114194	-0.282901	0.0647705	-0.282901	0.0647705
													SUMMARY OUTPUT: 0.0, 0.1, 0.2, 0.3, 0.4, and 0.5 ppm standards
													Regression Statistics
													Multiple R	0.999927
													R Square	0.999854
													Adjusted R Square	0.999757
													Standard Error	0.00128451
													Observations	6
													ANOVA
														df	SS	MS	F	Significance F
													Regression	2	0.0338782	0.0169391	10266.4	1.76569e-06
													Residual	3	4.94986e-06	1.64995e-06
													Total	5	0.0338832
														Coefficients	Standard Error	t Stat	P-value	Lower 95%	Upper 95%	Lower 95.0%	Upper 95.0%
													Intercept	-0.000562205	0.0011644	-0.482828	0.66226	-0.00426784	0.00314343	-0.00426784	0.00314343
													X Variable 1	0.487773	0.0109438	44.5706	2.48621e-05	0.452945	0.522601	0.452945	0.522601
													X Variable 2	-0.095926	0.0210033	-4.56719	0.019689	-0.162768	-0.0290841	-0.162768	-0.0290841
													SUMMARY OUTPUT: 0.0, 0.1, 0.2, 0.3, 0.4, 0.5, and 0.6 ppm standards
													Regression Statistics
													Multiple R	0.999938
													R Square	0.999876
													Adjusted R Square	0.999813
													Standard Error	0.00126264
													Observations	7
													ANOVA
														df	SS	MS	F	Significance F
													Regression	2	0.05128	0.02564	16082.7	1.54609e-08
													Residual	4	6.37704e-06	1.59426e-06
													Total	6	0.0512864
														Coefficients	Standard Error	t Stat	P-value	Lower 95%	Upper 95%	Lower 95.0%	Upper 95.0%
													Intercept	-0.000853178	0.00110249	-0.773865	0.482204	-0.00391418	0.00220782	-0.00391418	0.00220782
													X Variable 1	0.493883	0.00860363	57.404	5.51448e-07	0.469995	0.51777	0.469995	0.51777
													X Variable 2	-0.110476	0.0137754	-8.01978	0.00131152	-0.148723	-0.0722292	-0.148723	-0.0722292
													SUMMARY OUTPUT: 0.0, 0.1, 0.2, 0.3, 0.4, 0.5, 0.6, and 0.7 ppm standards
													Regression Statistics
													Multiple R	0.999904
													R Square	0.999809
													Adjusted R Square	0.999732
													Standard Error	0.001657
													Observations	8
													ANOVA
														df	SS	MS	F	Significance F
													Regression	2	0.0716838	0.0358419	13054.1	5.0731e-10
													Residual	5	1.37282e-05	2.74564e-06
													Total	7	0.0716975
														Coefficients	Standard Error	t Stat	P-value	Lower 95%	Upper 95%	Lower 95.0%	Upper 95.0%
													Intercept	-0.00148084	0.00139505	-1.0615	0.337023	-0.00506693	0.00210525	-0.00506693	0.00210525
													X Variable 1	0.504339	0.00930813	54.1827	4.04966e-08	0.480412	0.528267	0.480412	0.528267
													X Variable 2	-0.13139	0.0127848	-10.277	0.000149931	-0.164254	-0.0985252	-0.164254	-0.0985252
													SUMMARY OUTPUT: 0.0, 0.1, 0.2, 0.3, 0.4, 0.5, 0.6, 0.7, and 0.8 ppm standards
													Regression Statistics
													Multiple R	0.999915
													R Square	0.99983
													Adjusted R Square	0.999773
													Standard Error	0.00164449
													Observations	9
													ANOVA
														df	SS	MS	F	Significance F
													Regression	2	0.095342	0.047671	17627.6	4.92673e-12
													Residual	6	1.6226e-05	2.70433e-06
													Total	8	0.0953582
														Coefficients	Standard Error	t Stat	P-value	Lower 95%	Upper 95%	Lower 95.0%	Upper 95.0%
													Intercept	-0.00182647	0.00133699	-1.3661	0.220892	-0.00509797	0.00144503	-0.00509797	0.00144503
													X Variable 1	0.50911	0.00779106	65.3454	8.63798e-10	0.490046	0.528174	0.490046	0.528174
													X Variable 2	-0.139613	0.00936869	-14.9021	5.74669e-06	-0.162537	-0.116689	-0.162537	-0.116689
													SUMMARY OUTPUT: 0.0, 0.1, 0.2, 0.3, 0.4, 0.5, 0.6, 0.7, 0.8, and 0.9 ppm standards
													Regression Statistics
													Multiple R	0.999928
													R Square	0.999856
													Adjusted R Square	0.999815
													Standard Error	0.00158209
													Observations	10
													ANOVA
														df	SS	MS	F	Significance F
													Regression	2	0.121733	0.0608667	24317.5	3.5752e-14
													Residual	7	1.7521e-05	2.503e-06
													Total	9	0.121751
														Coefficients	Standard Error	t Stat	P-value	Lower 95%	Upper 95%	Lower 95.0%	Upper 95.0%
													Intercept	-0.00206085	0.0012443	-1.65623	0.141646	-0.00500316	0.00088146	-0.00500316	0.00088146
													X Variable 1	0.511871	0.00643785	79.5097	1.31021e-11	0.496648	0.527094	0.496648	0.527094
													X Variable 2	-0.143796	0.00688561	-20.8836	1.45083e-07	-0.160078	-0.127515	-0.160078	-0.127515
													SUMMARY OUTPUT: 0.0, 0.1, 0.2, 0.3, 0.4, 0.5, 0.6, 0.7, 0.8, 0.9, and 1.0 ppm standards
													Regression Statistics
													Multiple R	0.999941
													R Square	0.999883
													Adjusted R Square	0.999854
													Standard Error	0.00148451
													Observations	11
													ANOVA
														df	SS	MS	F	Significance F
													Regression	2	0.150603	0.0753015	34169.2	1.87714e-16
													Residual	8	1.76303e-05	2.20378e-06
													Total	10	0.150621
														Coefficients	Standard Error	t Stat	P-value	Lower 95%	Upper 95%	Lower 95.0%	Upper 95.0%
													Intercept	-0.00212515	0.0011313	-1.87851	0.0971281	-0.00473392	0.000483624	-0.00473392	0.000483624
													X Variable 1	0.512531	0.00526251	97.393	1.37936e-13	0.500396	0.524667	0.500396	0.524667
													X Variable 2	-0.144689	0.00506788	-28.5502	2.44949e-09	-0.156375	-0.133002	-0.156375	-0.133002
