# Supplementary material for: An accurate, precise, and affordable light emitting diode spectrophotometer for drinking water and other testing with limited resources
Source: PLoS One. 2020 Jan 29;15(1):e0226761. doi: 10.1371/journal.pone.0226761 (PMC6988917; doi:10.1371/journal.pone.0226761)
Supplement: S3 Tables — (XLSX) [file pone.0226761.s003.xlsx]

## Sheet: Cary 60
Agilent Technologies Cary 60 UV-Vis; 1 cm cell; 567 nm source.
			g of H2O &	g of 10.00	Dilution
ID	Abs	g of H2O	10.00 ppm F−	ppm F−	Factor	ppm F−	ppm F−^2			% Calibration Check
0	0	100.091	100.091	0	0	0	0			Standard Recovery																SUMMARY OUTPUT: 0.000, 0.200, 0.400, and 0.600 ppm standards										SUMMARY OUTPUT: 0.000, 0.200, 0.400, and 0.600 ppm standards; linear regression through the origin										Calculating Operational Range
0.2	-0.0191	90.001	100.078	10.077	0.100691	0.201375	0.0405519			Based on Absorbance
0.4	-0.0522	80.057	100.058	20.001	0.199894	0.399773	0.159818			96.7908																Regression Statistics										Regression Statistics										ID	Abs
0.6	-0.0779	70.011	100.095	30.084	0.300554	0.601086	0.361304																			Multiple R	0.99657									Multiple R	0.997467									0	0
0.8	-0.1202	60.023	100.08	40.057	0.40025	0.800468	0.64075																			R Square	0.993151									R Square	0.994941									0.2	-0.0191	delta(abs 0.200 to 0.000)/delta(abs 0.200 to 0.000)*100% =	100
1	-0.1462	50.067	100.148	50.081	0.50007	1.0001	1.0002					96.7908														Adjusted R Square	0.979454									Adjusted R Square	0.661608									0.4	-0.0522	delta(abs 0.400 to 0.200)/delta(abs 0.200 to 0.000)*100% =	173.298
1.2	-0.171	40.013	100.025	60.012	0.59997	1.19989	1.43974																			Standard Error	0.00496047									Standard Error	0.00392968									0.6	-0.0779	delta(abs 0.600 to 0.400)/delta(abs 0.200 to 0.000)*100% =	134.555
1.4	-0.1918	30.071	100.089	70.018	0.699557	1.39906	1.95737																			Observations	4									Observations	4									0.8	-0.1202	delta(abs 0.800 to 0.600)/delta(abs 0.200 to 0.000)*100% =	221.466
1.6	-0.1949	20.0602	100.141	80.0808	0.79968	1.5993	2.55776																																							1	-0.1462	delta(abs 1.00 to 0.800)/delta(abs 0.200 to 0.000)*100% =	136.126
1.8	-0.1935	10.027	100.061	90.034	0.899791	1.79951	3.23824																			ANOVA										ANOVA										1.2	-0.171	delta(abs 1.20 to 1.00)/delta(abs 0.200 to 0.000)*100% =	129.843
2	-0.1926	0	100.02	100.02	1	1.99992	3.99969																				df	SS	MS	F	Significance F						df	SS	MS	F	Significance F					1.4	-0.1918	delta(abs 1.40 to 1.20)/delta(abs 0.200 to 0.000)*100% =	108.901
Clean Blk	-0.002					0.0157026	0.000246572																			Regression	2	0.00356829	0.00178415	72.508	0.0827561					Regression	1	0.00911173	0.00911173	590.048	0.00169048					1.6	-0.1949	delta(abs 1.60 to 1.40)/delta(abs 0.200 to 0.000)*100% =	16.2304
0.000 ppm, DL1	-0.004		TINV(0.02,6) =	3.14267		0.0314052																				Residual	1	2.46062e-05	2.46062e-05							Residual	3	4.63271e-05	1.54424e-05							1.8	-0.1935	delta(abs 1.80 to 1.60)/delta(abs 0.200 to 0.000)*100% =	7.32984
0.000 ppm, DL2	0		STDEV.S =	0.0114931		0																				Total	3	0.0035929								Total	4	0.00915806								2	-0.1926	delta(abs 2.00 to 1.80)/delta(abs 0.200 to 0.000)*100% =	4.71204
0.000 ppm, DL3	-0.002		COUNT =	7		0.0157026
0.000 ppm, DL4	-0.001		UPPER 99% CI =	0.0136517		0.0078513																					Coefficients	Standard Error	t Stat	P-value	Lower 95%	Upper 95%	Lower 95.0%	Upper 95.0%			Coefficients	Standard Error	t Stat	P-value	Lower 95%	Upper 95%	Lower 95.0%	Upper 95.0%
0.000 ppm, DL5	-0.001		UPPER 99% CI =	0.0136517		0.0078513																				Intercept	0.00109914	0.00483716	0.227228	0.857758	-0.0603628	0.0625611	-0.0603628	0.0625611		Intercept	0	#N/A	#N/A	#N/A	#N/A	#N/A	#N/A	#N/A
0.000 ppm, DL6	0					0																				X Variable 1	-0.108577	0.0386678	-2.80794	0.217805	-0.599898	0.382744	-0.599898	0.382744		X Variable 1	-0.127367	0.00524342	-24.2909	0.000152931	-0.144054	-0.110681	-0.144054	-0.110681
0.000 ppm, DL7	0					0																				X Variable 2	-0.0410589	0.0616317	-0.666197	0.625873	-0.824164	0.742047	-0.824164	0.742047
0.600 ppm, CCV	-0.0754					0.591988
0.000 ppm, CCV	0					0
																										SUMMARY OUTPUT: 0.000, 0.200, 0.400, 0.600, and 0.800 ppm standards
																										Regression Statistics
																										Multiple R	0.998231
																										R Square	0.996465
																										Adjusted R Square	0.992929
																										Standard Error	0.0040087
																										Observations	5
																										ANOVA
																											df	SS	MS	F	Significance F
																										Regression	2	0.00905869	0.00452934	281.857	0.00353536
																										Residual	2	3.21393e-05	1.60697e-05
																										Total	4	0.00909083
																											Coefficients	Standard Error	t Stat	P-value	Lower 95%	Upper 95%	Lower 95.0%	Upper 95.0%
																										Intercept	0.000407739	0.00377637	0.107971	0.923874	-0.0158407	0.0166561	-0.0158407	0.0166561
																										X Variable 1	-0.0936118	0.0223323	-4.19177	0.052473	-0.1897	0.00247637	-0.1897	0.00247637
																										X Variable 2	-0.0698274	0.0267429	-2.61107	0.120692	-0.184893	0.0452378	-0.184893	0.0452378
																										SUMMARY OUTPUT: 0.000, 0.200, 0.400, 0.600, 0.800, and 1.00 ppm standards
																										Regression Statistics
																										Multiple R	0.997432
																										R Square	0.99487
																										Adjusted R Square	0.99145
																										Standard Error	0.00526223
																										Observations	6
																										ANOVA
																											df	SS	MS	F	Significance F
																										Regression	2	0.0161102	0.00805512	290.892	0.000367442
																										Residual	3	8.30733e-05	2.76911e-05
																										Total	5	0.0161933
																											Coefficients	Standard Error	t Stat	P-value	Lower 95%	Upper 95%	Lower 95.0%	Upper 95.0%
																										Intercept	0.0022169	0.0047744	0.46433	0.674032	-0.0129774	0.0174112	-0.0129774	0.0174112
																										X Variable 1	-0.119198	0.0224389	-5.3121	0.0130277	-0.190608	-0.0477871	-0.190608	-0.0477871
																										X Variable 2	-0.0322225	0.0215308	-1.49658	0.231407	-0.100743	0.0362982	-0.100743	0.0362982
																										SUMMARY OUTPUT: 0.000, 0.200, 0.400, 0.600, 0.800, 1.00, and 1.20 ppm standards
																										Regression Statistics
																										Multiple R	0.99709
																										R Square	0.994189
																										Adjusted R Square	0.991284
																										Standard Error	0.00603418
																										Observations	7
																										ANOVA
																											df	SS	MS	F	Significance F
																										Regression	2	0.0249188	0.0124594	342.185	3.37657e-05
																										Residual	4	0.000145645	3.64113e-05
																										Total	6	0.0250645
																											Coefficients	Standard Error	t Stat	P-value	Lower 95%	Upper 95%	Lower 95.0%	Upper 95.0%
																										Intercept	0.00414944	0.00527256	0.786987	0.475299	-0.0104895	0.0187884	-0.0104895	0.0187884
																										X Variable 1	-0.139462	0.0205696	-6.78002	0.00247019	-0.196572	-0.0823517	-0.196572	-0.0823517
																										X Variable 2	-0.0081073	0.0164668	-0.492343	0.648276	-0.0538263	0.0376117	-0.0538263	0.0376117
																										SUMMARY OUTPUT: 0.000, 0.200, 0.400, 0.600, 0.800, 1.00, 1.20, and 1.40 ppm standards
																										Regression Statistics
																										Multiple R	0.996993
																										R Square	0.993995
																										Adjusted R Square	0.991593
																										Standard Error	0.00650825
																										Observations	8
																										ANOVA
																											df	SS	MS	F	Significance F
																										Regression	2	0.0350587	0.0175293	413.844	2.79395e-06
																										Residual	5	0.000211787	4.23573e-05
																										Total	7	0.0352705
																											Coefficients	Standard Error	t Stat	P-value	Lower 95%	Upper 95%	Lower 95.0%	Upper 95.0%
																										Intercept	0.00603157	0.00548372	1.09991	0.321488	-0.00806476	0.0201279	-0.00806476	0.0201279
																										X Variable 1	-0.155135	0.0182998	-8.47745	0.000375248	-0.202176	-0.108094	-0.202176	-0.108094
																										X Variable 2	0.00756787	0.012573	0.601916	0.57348	-0.024752	0.0398877	-0.024752	0.0398877
																										SUMMARY OUTPUT: 0.000, 0.200, 0.400, 0.600, 0.800, 1.00, 1.20, 1.40, and 1.60 ppm standards
																										Regression Statistics
																										Multiple R	0.994563
																										R Square	0.989156
																										Adjusted R Square	0.985541
																										Standard Error	0.00889092
																										Observations	9
																										ANOVA
																											df	SS	MS	F	Significance F
																										Regression	2	0.0432635	0.0216318	273.652	1.27516e-06
																										Residual	6	0.000474291	7.90485e-05
																										Total	8	0.0437378
																											Coefficients	Standard Error	t Stat	P-value	Lower 95%	Upper 95%	Lower 95.0%	Upper 95.0%
																										Intercept	0.00958088	0.00723368	1.32448	0.233556	-0.00811929	0.027281	-0.00811929	0.027281
																										X Variable 1	-0.179624	0.0210804	-8.52091	0.000143146	-0.231206	-0.128042	-0.231206	-0.128042
																										X Variable 2	0.0286796	0.0126806	2.2617	0.064398	-0.00234865	0.0597078	-0.00234865	0.0597078
																										SUMMARY OUTPUT: 0.000, 0.200, 0.400, 0.600, 0.800, 1.00, 1.20, 1.40, 1.60, and 1.80 ppm standards
																										Regression Statistics
																										Multiple R	0.992434
																										R Square	0.984925
																										Adjusted R Square	0.980618
																										Standard Error	0.0104074
																										Observations	10
																										ANOVA
																											df	SS	MS	F	Significance F
																										Regression	2	0.0495366	0.0247683	228.672	4.20634e-07
																										Residual	7	0.000758196	0.000108314
																										Total	9	0.0502948
																											Coefficients	Standard Error	t Stat	P-value	Lower 95%	Upper 95%	Lower 95.0%	Upper 95.0%
																										Intercept	0.0130601	0.00819024	1.59459	0.154833	-0.00630675	0.0324269	-0.00630675	0.0324269
																										X Variable 1	-0.200111	0.0211842	-9.44627	3.11053e-05	-0.250204	-0.150019	-0.250204	-0.150019
																										X Variable 2	0.0442019	0.0113316	3.90077	0.00589303	0.017407	0.0709968	0.017407	0.0709968
																										SUMMARY OUTPUT: 0.000, 0.200, 0.400, 0.600, 0.800, 1.00, 1.20, 1.40, 1.60, 1.80, and 2.00 ppm standards
																										Regression Statistics
																										Multiple R	0.991952
																										R Square	0.983969
																										Adjusted R Square	0.979962
																										Standard Error	0.010549
																										Observations	11
																										ANOVA
																											df	SS	MS	F	Significance F
																										Regression	2	0.0546444	0.0273222	245.524	6.60379e-08
																										Residual	8	0.000890251	0.000111281
																										Total	10	0.0555347
																											Coefficients	Standard Error	t Stat	P-value	Lower 95%	Upper 95%	Lower 95.0%	Upper 95.0%
																										Intercept	0.0152987	0.00804332	1.90204	0.0936736	-0.00324924	0.0338466	-0.00324924	0.0338466
																										X Variable 1	-0.211605	0.0187015	-11.3149	3.35128e-06	-0.25473	-0.168479	-0.25473	-0.168479
																										X Variable 2	0.0519679	0.00900547	5.77071	0.000418944	0.0312013	0.0727346	0.0312013	0.0727346

## Sheet: Bland-Altman Plot
The Bland-Altman plot for the analysis of total fluoride (F−) by the 1 commercial spectrophotometer (Agilent Technologies Cary 60 UV-Vis)
versus LED spectrophotometer #1 at the highest blank voltage (V0 = 0.627 V).
			LED Spec #1
		Cary 60	V0 = 0.627 V		Cary 60 vs.
	Actual	Measured	Measured		LED Spec #1
ID	ppm F−	ppm F−	ppm F−		X = Mean	Y = Diff
0	0	0	0		0	0
0.2	0.201375	0.14996	0.182959		0.166459	-0.0329992
0.4	0.399773	0.409838	0.387431		0.398635	0.0224064
0.6	0.601086	0.611616	0.615463		0.61354	-0.0038468
				đ = AVERAGE =		-0.00360989
				s = STDEV.S =		0.0227572
				NORM.S.INV(0.975)=		1.95996
				đ + (1.96… * s) = UPPER LIMIT =		0.0409933
				đ − (1.96… * s) = LOWER LIMIT =		-0.0482131

## Sheet: NUV3C, 001, Vo=0.627 V
Prototype #NUV3C (The 2nd printed circuit board); serial number 001, 1 cm cell; 567 nm LED source; variable LED resister.
				g of H2O &	g of 10.00	Dilution
ID	Volts	Abs	g of H2O	10.00 ppm F−	ppm F−	Factor	ppm F−	ppm F−^2				Vo/Rail Voltage*100%
0	0.627	0	100.091	100.091	0	0	0	0				40.4777														SUMMARY OUTPUT: 0.000, 0.200, 0.400, and 0.600 ppm standards										SUMMARY OUTPUT: 0.000, 0.200, 0.400, and 0.600 ppm standards; linear regression through the origin										Calculating Operational Range
0.2	0.656	-0.0196363	90.001	100.078	10.077	0.100691	0.201375	0.0405519
0.4	0.69	-0.0415815	80.057	100.058	20.001	0.199894	0.399773	0.159818				% Calibration Check														Regression Statistics										Regression Statistics										ID	Abs
0.6	0.73	-0.0660553	70.011	100.095	30.084	0.300554	0.601086	0.361304				Standard Recovery														Multiple R	0.999998									Multiple R	0.999379									0	0
0.8	0.766	-0.0869612	60.023	100.08	40.057	0.40025	0.800468	0.64075				Based on Absorbance														R Square	0.999996									R Square	0.998759									0.2	-0.0196363	delta(abs 0.200 to 0.000)/delta(abs 0.200 to 0.000)*100% =	100
1	0.793	-0.102006	50.067	100.148	50.081	0.50007	1.0001	1.0002				100.9														Adjusted R Square	0.999989									Adjusted R Square	0.665425									0.4	-0.0415815	delta(abs 0.400 to 0.200)/delta(abs 0.200 to 0.000)*100% =	111.759
1.2	0.834	-0.123899	40.013	100.025	60.012	0.59997	1.19989	1.43974																		Standard Error	9.55592e-05									Standard Error	0.00163729									0.6	-0.0660553	delta(abs 0.600 to 0.400)/delta(abs 0.200 to 0.000)*100% =	124.635
1.4	0.871	-0.142751	30.071	100.089	70.018	0.699557	1.39906	1.95737																		Observations	4									Observations	4									0.8	-0.0869612	delta(abs 0.800 to 0.600)/delta(abs 0.200 to 0.000)*100% =	106.466
1.6	0.901	-0.157457	20.0602	100.141	80.0808	0.79968	1.5993	2.55776																																						1	-0.102006	delta(abs 1.00 to 0.800)/delta(abs 0.200 to 0.000)*100% =	76.6153
1.8	0.912	-0.162727	10.027	100.061	90.034	0.899791	1.79951	3.23824																		ANOVA										ANOVA										1.2	-0.123899	delta(abs 1.20 to 1.00)/delta(abs 0.200 to 0.000)*100% =	111.492
2	0.91	-0.161774	0	100.02	100.02	1	1.99992	3.99969																			df	SS	MS	F	Significance F						df	SS	MS	F	Significance F					1.4	-0.142751	delta(abs 1.40 to 1.20)/delta(abs 0.200 to 0.000)*100% =	96.0064
Clean Blk	0.629	-0.0013831					0.0128869																			Regression	2	0.00242829	0.00121415	132961	0.00193919					Regression	1	0.00646987	0.00646987	2413.49	0.00041408					1.6	-0.157457	delta(abs 1.60 to 1.40)/delta(abs 0.200 to 0.000)*100% =	74.8952
0.000 ppm, DL1	0.628	-0.000692103		TINV(0.02,6) =	3.14267		0.00644859																			Residual	1	9.13156e-09	9.13156e-09							Residual	3	8.04213e-06	2.68071e-06							1.8	-0.162727	delta(abs 1.80 to 1.60)/delta(abs 0.200 to 0.000)*100% =	26.8383
0.000 ppm, DL2	0.629	-0.0013831		STDEV.S =	0.00486983		0.0128869																			Total	3	0.0024283								Total	4	0.00647791								2	-0.161774	delta(abs 2.00 to 1.80)/delta(abs 0.200 to 0.000)*100% =	4.85553
0.000 ppm, DL3	0.627	0		COUNT =	7		0
0.000 ppm, DL4	0.628	-0.000692103		UPPER 99% CI =	0.00578447		0.00644859																				Coefficients	Standard Error	t Stat	P-value	Lower 95%	Upper 95%	Lower 95.0%	Upper 95.0%			Coefficients	Standard Error	t Stat	P-value	Lower 95%	Upper 95%	Lower 95.0%	Upper 95.0%
0.000 ppm, DL5	0.629	-0.0013831		UPPER 99% CI =	0.00578447		0.0128869																			Intercept	2.1174e-05	9.31838e-05	0.227228	0.857758	-0.00116284	0.00120519	-0.00116284	0.00120519		Intercept	0	#N/A	#N/A	#N/A	#N/A	#N/A	#N/A	#N/A
0.000 ppm, DL6	0.629	-0.0013831					0.0128869																			X Variable 1	-0.0918746	0.000744903	-123.338	0.00516149	-0.101339	-0.0824097	-0.101339	-0.0824097		X Variable 1	-0.107326	0.00218465	-49.1273	1.85718e-05	-0.114279	-0.100374	-0.114279	-0.100374
0.000 ppm, DL7	0.628	-0.000692103					0.00644859																			X Variable 2	-0.0300943	0.00118728	-25.3472	0.0251029	-0.0451802	-0.0150085	-0.0451802	-0.0150085
0.600 ppm, CCV	0.731	-0.0666498					0.621002
0.000 ppm, CCV	0.627	0					0
																										SUMMARY OUTPUT: 0.000, 0.200, 0.400, 0.600, and 0.800 ppm standards
																										Regression Statistics
																										Multiple R	0.999594
																										R Square	0.999187
																										Adjusted R Square	0.998375
																										Standard Error	0.00140544
																										Observations	5
																										ANOVA
																											df	SS	MS	F	Significance F
																										Regression	2	0.00485694	0.00242847	1229.44	0.000812715
																										Residual	2	3.95052e-06	1.97526e-06
																										Total	4	0.00486089
																											Coefficients	Standard Error	t Stat	P-value	Lower 95%	Upper 95%	Lower 95.0%	Upper 95.0%
																										Intercept	0.000521284	0.00132398	0.393723	0.731796	-0.00517536	0.00621793	-0.00517536	0.00621793
																										X Variable 1	-0.102699	0.00782965	-13.1167	0.00576213	-0.136388	-0.0690111	-0.136388	-0.0690111
																										X Variable 2	-0.00928514	0.00937598	-0.990312	0.426397	-0.0496267	0.0310564	-0.0496267	0.0310564
																										SUMMARY OUTPUT: 0.000, 0.200, 0.400, 0.600, 0.800, and 1.00 ppm standards
																										Regression Statistics
																										Multiple R	0.998712
																										R Square	0.997425
																										Adjusted R Square	0.995708
																										Standard Error	0.00258382
																										Observations	6
																										ANOVA
																											df	SS	MS	F	Significance F
																										Regression	2	0.00775733	0.00387867	580.976	0.000130683
																										Residual	3	2.00284e-05	6.67612e-06
																										Total	5	0.00777736
																											Coefficients	Standard Error	t Stat	P-value	Lower 95%	Upper 95%	Lower 95.0%	Upper 95.0%
																										Intercept	0.00153774	0.00234429	0.65595	0.558675	-0.00592283	0.0089983	-0.00592283	0.0089983
																										X Variable 1	-0.117074	0.0110178	-10.626	0.00178111	-0.152138	-0.082011	-0.152138	-0.082011
																										X Variable 2	0.0118427	0.0105719	1.1202	0.344221	-0.0218018	0.0454872	-0.0218018	0.0454872
																										SUMMARY OUTPUT: 0.000, 0.200, 0.400, 0.600, 0.800, 1.00, and 1.20 ppm standards
																										Regression Statistics
																										Multiple R	0.999134
																										R Square	0.998268
																										Adjusted R Square	0.997402
																										Standard Error	0.00229082
																										Observations	7
																										ANOVA
																											df	SS	MS	F	Significance F
																										Regression	2	0.0121006	0.0060503	1152.91	2.99893e-06
																										Residual	4	2.09915e-05	5.24787e-06
																										Total	6	0.0121216
																											Coefficients	Standard Error	t Stat	P-value	Lower 95%	Upper 95%	Lower 95.0%	Upper 95.0%
																										Intercept	0.00129798	0.00200168	0.648442	0.552045	-0.00425959	0.00685554	-0.00425959	0.00685554
																										X Variable 1	-0.11456	0.00780906	-14.6702	0.000125624	-0.136242	-0.092879	-0.136242	-0.092879
																										X Variable 2	0.00885084	0.00625146	1.4158	0.229767	-0.008506	0.0262077	-0.008506	0.0262077
																										SUMMARY OUTPUT: 0.000, 0.200, 0.400, 0.600, 0.800, 1.00, 1.20, and 1.40 ppm standards
																										Regression Statistics
																										Multiple R	0.999397
																										R Square	0.998794
																										Adjusted R Square	0.998312
																										Standard Error	0.00206606
																										Observations	8
																										ANOVA
																											df	SS	MS	F	Significance F
																										Regression	2	0.0176826	0.00884129	2071.24	5.04619e-08
																										Residual	5	2.1343e-05	4.2686e-06
																										Total	7	0.0177039
																											Coefficients	Standard Error	t Stat	P-value	Lower 95%	Upper 95%	Lower 95.0%	Upper 95.0%
																										Intercept	0.00116077	0.00174082	0.666795	0.534434	-0.00331415	0.00563568	-0.00331415	0.00563568
																										X Variable 1	-0.113418	0.0058093	-19.5235	6.50711e-06	-0.128351	-0.0984845	-0.128351	-0.0984845
																										X Variable 2	0.00770811	0.00399132	1.93122	0.111316	-0.0025519	0.0179681	-0.0025519	0.0179681
																										SUMMARY OUTPUT: 0.000, 0.200, 0.400, 0.600, 0.800, 1.00, 1.20, 1.40, and 1.60 ppm standards
																										Regression Statistics
																										Multiple R	0.999491
																										R Square	0.998982
																										Adjusted R Square	0.998642
																										Standard Error	0.00202112
																										Observations	9
																										ANOVA
																											df	SS	MS	F	Significance F
																										Regression	2	0.0240408	0.0120204	2942.63	1.0564e-09
																										Residual	6	2.45095e-05	4.08491e-06
																										Total	8	0.0240653
																											Coefficients	Standard Error	t Stat	P-value	Lower 95%	Upper 95%	Lower 95.0%	Upper 95.0%
																										Intercept	0.00155059	0.00164439	0.942958	0.382104	-0.00247308	0.00557425	-0.00247308	0.00557425
																										X Variable 1	-0.116107	0.00479206	-24.2291	3.24853e-07	-0.127833	-0.104382	-0.127833	-0.104382
																										X Variable 2	0.0100268	0.00288259	3.4784	0.0131682	0.00297336	0.0170803	0.00297336	0.0170803
																										SUMMARY OUTPUT: 0.000, 0.200, 0.400, 0.600, 0.800, 1.00, 1.20, 1.40, 1.60, and 1.80 ppm standards
																										Regression Statistics
																										Multiple R	0.998641
																										R Square	0.997284
																										Adjusted R Square	0.996508
																										Standard Error	0.00340546
																										Observations	10
																										ANOVA
																											df	SS	MS	F	Significance F
																										Regression	2	0.0298115	0.0149057	1285.29	1.04375e-09
																										Residual	7	8.118e-05	1.15971e-05
																										Total	9	0.0298926
																											Coefficients	Standard Error	t Stat	P-value	Lower 95%	Upper 95%	Lower 95.0%	Upper 95.0%
																										Intercept	0.00310502	0.00267997	1.1586	0.284613	-0.00323211	0.00944215	-0.00323211	0.00944215
																										X Variable 1	-0.125261	0.00693178	-18.0705	3.92937e-07	-0.141652	-0.10887	-0.141652	-0.10887
																										X Variable 2	0.0169618	0.00370786	4.57455	0.00256026	0.00819411	0.0257295	0.00819411	0.0257295
																										SUMMARY OUTPUT: 0.000, 0.200, 0.400, 0.600, 0.800, 1.00, 1.20, 1.40, 1.60, 1.80, and 2.00 ppm standards
																										Regression Statistics
																										Multiple R	0.9969
																										R Square	0.993809
																										Adjusted R Square	0.992262
																										Standard Error	0.00516957
																										Observations	11
																										ANOVA
																											df	SS	MS	F	Significance F
																										Regression	2	0.034322	0.017161	642.146	1.46865e-09
																										Residual	8	0.000213796	2.67244e-05
																										Total	10	0.0345358
																											Coefficients	Standard Error	t Stat	P-value	Lower 95%	Upper 95%	Lower 95.0%	Upper 95.0%
																										Intercept	0.00534837	0.00394165	1.35688	0.211861	-0.0037411	0.0144378	-0.0037411	0.0144378
																										X Variable 1	-0.136778	0.00916472	-14.9245	4.00723e-07	-0.157912	-0.115645	-0.157912	-0.115645
																										X Variable 2	0.0247444	0.00441316	5.60695	0.000506129	0.0145676	0.0349211	0.0145676	0.0349211

## Sheet: NUV3C, 001, Vo=0.550 V
Prototype #NUV3C (The 2nd printed circuit board); serial number 001, 1 cm cell; 567 nm LED source; variable LED resister.
				g of H2O &	g of 10.00	Dilution
ID	Volts	Abs	g of H2O	10.00 ppm F−	ppm F−	Factor	ppm F−	ppm F−^2				Vo/Rail Voltage*100%
0	0.55	0	100.091	100.091	0	0	0	0				43.8947														SUMMARY OUTPUT: 0.000, 0.200, 0.400, and 0.600 ppm standards										SUMMARY OUTPUT: 0.000, 0.200, 0.400, and 0.600 ppm standards; linear regression through the origin										Calculating Operational Range
0.2	0.574	-0.0185492	90.001	100.078	10.077	0.100691	0.201375	0.0405519
0.4	0.592	-0.031959	80.057	100.058	20.001	0.199894	0.399773	0.159818				% Calibration Check														Regression Statistics										Regression Statistics										ID	Abs
0.6	0.62	-0.052029	70.011	100.095	30.084	0.300554	0.601086	0.361304				Standard Recovery														Multiple R	0.997787									Multiple R	0.999139									0	0
0.8	0.648	-0.0712123	60.023	100.08	40.057	0.40025	0.800468	0.64075				Based on Absorbance														R Square	0.995578									R Square	0.998278									0.2	-0.0185492	delta(abs 0.200 to 0.000)/delta(abs 0.200 to 0.000)*100% =	100
1	0.673	-0.0876524	50.067	100.148	50.081	0.50007	1.0001	1.0002				100														Adjusted R Square	0.986734									Adjusted R Square	0.664945									0.4	-0.031959	delta(abs 0.400 to 0.200)/delta(abs 0.200 to 0.000)*100% =	72.2932
1.2	0.695	-0.101622	40.013	100.025	60.012	0.59997	1.19989	1.43974																		Standard Error	0.00252694									Standard Error	0.00152891									0.6	-0.052029	delta(abs 0.600 to 0.400)/delta(abs 0.200 to 0.000)*100% =	108.199
1.4	0.724	-0.119376	30.071	100.089	70.018	0.699557	1.39906	1.95737																		Observations	4									Observations	4									0.8	-0.0712123	delta(abs 0.800 to 0.600)/delta(abs 0.200 to 0.000)*100% =	103.419
1.6	0.736	-0.126515	20.0602	100.141	80.0808	0.79968	1.5993	2.55776																																						1	-0.0876524	delta(abs 1.00 to 0.800)/delta(abs 0.200 to 0.000)*100% =	88.6295
1.8	0.757	-0.138733	10.027	100.061	90.034	0.899791	1.79951	3.23824																		ANOVA										ANOVA										1.2	-0.101622	delta(abs 1.20 to 1.00)/delta(abs 0.200 to 0.000)*100% =	75.3118
2	0.754	-0.137009	0	100.02	100.02	1	1.99992	3.99969																			df	SS	MS	F	Significance F						df	SS	MS	F	Significance F					1.4	-0.119376	delta(abs 1.40 to 1.20)/delta(abs 0.200 to 0.000)*100% =	95.7117
Clean Blk	0.551	-0.000788909					0.00927288																			Regression	2	0.00143761	0.000718806	112.569	0.0664986					Regression	1	0.00406546	0.00406546	1739.17	0.00057449					1.6	-0.126515	delta(abs 1.60 to 1.40)/delta(abs 0.200 to 0.000)*100% =	38.4882
0.000 ppm, DL1	0.55	0		TINV(0.02,6) =	3.14267		0																			Residual	1	6.38545e-06	6.38545e-06							Residual	3	7.01274e-06	2.33758e-06							1.8	-0.138733	delta(abs 1.80 to 1.60)/delta(abs 0.200 to 0.000)*100% =	65.8684
0.000 ppm, DL2	0.55	0		STDEV.S =	0.00639425		0																			Total	3	0.001444								Total	4	0.00407247								2	-0.137009	delta(abs 2.00 to 1.80)/delta(abs 0.200 to 0.000)*100% =	9.29708
0.000 ppm, DL3	0.551	-0.000788909		COUNT =	7		0.00927288
0.000 ppm, DL4	0.552	-0.00157639		UPPER 99% CI =	0.0075952		0.0185289																				Coefficients	Standard Error	t Stat	P-value	Lower 95%	Upper 95%	Lower 95.0%	Upper 95.0%			Coefficients	Standard Error	t Stat	P-value	Lower 95%	Upper 95%	Lower 95.0%	Upper 95.0%
0.000 ppm, DL5	0.551	-0.000788909		UPPER 99% CI =	0.0075952		0.00927288																			Intercept	-0.000559919	0.00246413	-0.227228	0.857758	-0.0318697	0.0307498	-0.0318697	0.0307498		Intercept	0	#N/A	#N/A	#N/A	#N/A	#N/A	#N/A	#N/A
0.000 ppm, DL6	0.551	-0.000788909					0.00927288																			X Variable 1	-0.0789985	0.019698	-4.01047	0.155567	-0.329286	0.171289	-0.329286	0.171289		X Variable 1	-0.0850771	0.00204005	-41.7034	3.0343e-05	-0.0915694	-0.0785847	-0.0915694	-0.0785847
0.000 ppm, DL7	0.551	-0.000788909					0.00927288																			X Variable 2	-0.00947698	0.0313962	-0.301851	0.813373	-0.408404	0.38945	-0.408404	0.38945
0.600 ppm, CCV	0.62	-0.052029					0.611551
0.000 ppm, CCV	0.55	0					0
																										SUMMARY OUTPUT: 0.000, 0.200, 0.400, 0.600, and 0.800 ppm standards
																										Regression Statistics
																										Multiple R	0.998938
																										R Square	0.997877
																										Adjusted R Square	0.995754
																										Standard Error	0.00181577
																										Observations	5
																										ANOVA
																											df	SS	MS	F	Significance F
																										Regression	2	0.00309929	0.00154964	470.013	0.00212308
																										Residual	2	6.59404e-06	3.29702e-06
																										Total	4	0.00310588
																											Coefficients	Standard Error	t Stat	P-value	Lower 95%	Upper 95%	Lower 95.0%	Upper 95.0%
																										Intercept	-0.000674971	0.00171053	-0.394596	0.731244	-0.0080348	0.00668486	-0.0080348	0.00668486
																										X Variable 1	-0.0765082	0.0101156	-7.5634	0.0170356	-0.120032	-0.0329843	-0.120032	-0.0329843
																										X Variable 2	-0.0142642	0.0121134	-1.17756	0.360122	-0.0663838	0.0378555	-0.0663838	0.0378555
																										SUMMARY OUTPUT: 0.000, 0.200, 0.400, 0.600, 0.800, and 1.00 ppm standards
																										Regression Statistics
																										Multiple R	0.999155
																										R Square	0.99831
																										Adjusted R Square	0.997183
																										Standard Error	0.00175029
																										Observations	6
																										ANOVA
																											df	SS	MS	F	Significance F
																										Regression	2	0.00542892	0.00271446	886.061	6.94768e-05
																										Residual	3	9.19054e-06	3.06351e-06
																										Total	5	0.00543811
																											Coefficients	Standard Error	t Stat	P-value	Lower 95%	Upper 95%	Lower 95.0%	Upper 95.0%
																										Intercept	-0.000266494	0.00158803	-0.167815	0.877404	-0.00532031	0.00478732	-0.00532031	0.00478732
																										X Variable 1	-0.082285	0.00746349	-11.025	0.00159815	-0.106037	-0.0585329	-0.106037	-0.0585329
																										X Variable 2	-0.00577366	0.00716145	-0.806214	0.479104	-0.0285646	0.0170173	-0.0285646	0.0170173
																										SUMMARY OUTPUT: 0.000, 0.200, 0.400, 0.600, 0.800, 1.00, and 1.20 ppm standards
																										Regression Statistics
																										Multiple R	0.998984
																										R Square	0.997969
																										Adjusted R Square	0.996954
																										Standard Error	0.00205612
																										Observations	7
																										ANOVA
																											df	SS	MS	F	Significance F
																										Regression	2	0.00831011	0.00415506	982.83	4.12418e-06
																										Residual	4	1.69106e-05	4.22764e-06
																										Total	6	0.00832702
																											Coefficients	Standard Error	t Stat	P-value	Lower 95%	Upper 95%	Lower 95.0%	Upper 95.0%
																										Intercept	0.000412317	0.00179661	0.229497	0.82974	-0.00457586	0.0054005	-0.00457586	0.0054005
																										X Variable 1	-0.0894029	0.007009	-12.7554	0.000217661	-0.108863	-0.0699428	-0.108863	-0.0699428
																										X Variable 2	0.00269689	0.00561099	0.480644	0.655876	-0.0128817	0.0182755	-0.0128817	0.0182755
																										SUMMARY OUTPUT: 0.000, 0.200, 0.400, 0.600, 0.800, 1.00, 1.20, and 1.40 ppm standards
																										Regression Statistics
																										Multiple R	0.999313
																										R Square	0.998627
																										Adjusted R Square	0.998078
																										Standard Error	0.00183906
																										Observations	8
																										ANOVA
																											df	SS	MS	F	Significance F
																										Regression	2	0.0122986	0.00614932	1818.18	6.98658e-08
																										Residual	5	1.69106e-05	3.38212e-06
																										Total	7	0.0123155
																											Coefficients	Standard Error	t Stat	P-value	Lower 95%	Upper 95%	Lower 95.0%	Upper 95.0%
																										Intercept	0.000413955	0.00154955	0.267145	0.800026	-0.00356929	0.0043972	-0.00356929	0.0043972
																										X Variable 1	-0.0894166	0.00517102	-17.2919	1.18484e-05	-0.102709	-0.076124	-0.102709	-0.076124
																										X Variable 2	0.00271053	0.00355278	0.762933	0.479931	-0.00642218	0.0118432	-0.00642218	0.0118432
																										SUMMARY OUTPUT: 0.000, 0.200, 0.400, 0.600, 0.800, 1.00, 1.20, 1.40, and 1.60 ppm standards
																										Regression Statistics
																										Multiple R	0.998603
																										R Square	0.997209
																										Adjusted R Square	0.996278
																										Standard Error	0.00274644
																										Observations	9
																										ANOVA
																											df	SS	MS	F	Significance F
																										Regression	2	0.0161676	0.00808379	1071.71	2.17517e-08
																										Residual	6	4.52575e-05	7.54291e-06
																										Total	8	0.0162128
																											Coefficients	Standard Error	t Stat	P-value	Lower 95%	Upper 95%	Lower 95.0%	Upper 95.0%
																										Intercept	0.0015803	0.00223451	0.707225	0.505953	-0.00388734	0.00704794	-0.00388734	0.00704794
																										X Variable 1	-0.0974638	0.0065118	-14.9673	5.60153e-06	-0.113398	-0.08153	-0.113398	-0.08153
																										X Variable 2	0.00964811	0.00391707	2.46309	0.0489138	6.33798e-05	0.0192328	6.33798e-05	0.0192328
																										SUMMARY OUTPUT: 0.000, 0.200, 0.400, 0.600, 0.800, 1.00, 1.20, 1.40, 1.60, and 1.80 ppm standards
																										Regression Statistics
																										Multiple R	0.998774
																										R Square	0.99755
																										Adjusted R Square	0.99685
																										Standard Error	0.00269536
																										Observations	10
																										ANOVA
																											df	SS	MS	F	Significance F
																										Regression	2	0.0207086	0.0103543	1425.23	7.27625e-10
																										Residual	7	5.08548e-05	7.26498e-06
																										Total	9	0.0207594
																											Coefficients	Standard Error	t Stat	P-value	Lower 95%	Upper 95%	Lower 95.0%	Upper 95.0%
																										Intercept	0.00206882	0.00212115	0.97533	0.361889	-0.00294691	0.00708455	-0.00294691	0.00708455
																										X Variable 1	-0.10034	0.00548639	-18.289	3.61791e-07	-0.113314	-0.0873672	-0.113314	-0.0873672
																										X Variable 2	0.0118276	0.00293471	4.03025	0.00499421	0.00488814	0.0187671	0.00488814	0.0187671
																										SUMMARY OUTPUT: 0.000, 0.200, 0.400, 0.600, 0.800, 1.00, 1.20, 1.40, 1.60, 1.80, and 2.00 ppm standards
																										Regression Statistics
																										Multiple R	0.997187
																										R Square	0.994382
																										Adjusted R Square	0.992978
																										Standard Error	0.0041292
																										Observations	11
																										ANOVA
																											df	SS	MS	F	Significance F
																										Regression	2	0.0241451	0.0120726	708.057	9.95817e-10
																										Residual	8	0.000136402	1.70503e-05
																										Total	10	0.0242815
																											Coefficients	Standard Error	t Stat	P-value	Lower 95%	Upper 95%	Lower 95.0%	Upper 95.0%
																										Intercept	0.0038706	0.0031484	1.22939	0.253855	-0.00338961	0.0111308	-0.00338961	0.0111308
																										X Variable 1	-0.109591	0.00732032	-14.9708	3.91205e-07	-0.126472	-0.0927105	-0.126472	-0.0927105
																										X Variable 2	0.0180783	0.00352501	5.12858	0.000897656	0.00994961	0.026207	0.00994961	0.026207

## Sheet: NUV3C, 001, Vo=0.525 V
Prototype #NUV3C (The 2nd printed circuit board); serial number 001, 1 cm cell; 567 nm LED source; variable LED resister.
				g of H2O &	g of 10.00	Dilution
ID	Volts	Abs	g of H2O	10.00 ppm F−	ppm F−	Factor	ppm F−	ppm F−^2				Vo/Rail Voltage*100%
0	0.525	0	100.091	100.091	0	0	0	0				43.6047														SUMMARY OUTPUT: 0.000, 0.200, 0.400, and 0.600 ppm standards										SUMMARY OUTPUT: 0.000, 0.200, 0.400, and 0.600 ppm standards; linear regression through the origin										Calculating Operational Range
0.2	0.549	-0.019413	90.001	100.078	10.077	0.100691	0.201375	0.0405519
0.4	0.579	-0.0425193	80.057	100.058	20.001	0.199894	0.399773	0.159818				% Calibration Check														Regression Statistics										Regression Statistics										ID	Abs
0.6	0.603	-0.060158	70.011	100.095	30.084	0.300554	0.601086	0.361304				Standard Recovery														Multiple R	0.998853									Multiple R	0.999522									0	0
0.8	0.629	-0.0784913	60.023	100.08	40.057	0.40025	0.800468	0.64075				Based on Absorbance														R Square	0.997707									R Square	0.999044									0.2	-0.019413	delta(abs 0.200 to 0.000)/delta(abs 0.200 to 0.000)*100% =	100
1	0.656	-0.0967445	50.067	100.148	50.081	0.50007	1.0001	1.0002				101.196														Adjusted R Square	0.993121									Adjusted R Square	0.665711									0.4	-0.0425193	delta(abs 0.400 to 0.200)/delta(abs 0.200 to 0.000)*100% =	119.024
1.2	0.675	-0.109144	40.013	100.025	60.012	0.59997	1.19989	1.43974																		Standard Error	0.00218249									Standard Error	0.00135975									0.6	-0.060158	delta(abs 0.600 to 0.400)/delta(abs 0.200 to 0.000)*100% =	90.8603
1.4	0.704	-0.127413	30.071	100.089	70.018	0.699557	1.39906	1.95737																		Observations	4									Observations	4									0.8	-0.0784913	delta(abs 0.800 to 0.600)/delta(abs 0.200 to 0.000)*100% =	94.4382
1.6	0.714	-0.133539	20.0602	100.141	80.0808	0.79968	1.5993	2.55776																																						1	-0.0967445	delta(abs 1.00 to 0.800)/delta(abs 0.200 to 0.000)*100% =	94.0254
1.8	0.733	-0.144945	10.027	100.061	90.034	0.899791	1.79951	3.23824																		ANOVA										ANOVA										1.2	-0.109144	delta(abs 1.20 to 1.00)/delta(abs 0.200 to 0.000)*100% =	63.8742
2	0.734	-0.145537	0	100.02	100.02	1	1.99992	3.99969																			df	SS	MS	F	Significance F						df	SS	MS	F	Significance F					1.4	-0.127413	delta(abs 1.40 to 1.20)/delta(abs 0.200 to 0.000)*100% =	94.1063
Clean Blk	0.526	-0.000826441					0.00813406																			Regression	2	0.00207247	0.00103623	217.547	0.0478861					Regression	1	0.00579819	0.00579819	3135.98	0.000318727					1.6	-0.133539	delta(abs 1.60 to 1.40)/delta(abs 0.200 to 0.000)*100% =	31.5538
0.000 ppm, DL1	0.527	-0.00165131		TINV(0.02,6) =	3.14267		0.0162527																			Residual	1	4.76325e-06	4.76325e-06							Residual	3	5.54677e-06	1.84892e-06							1.8	-0.144945	delta(abs 1.80 to 1.60)/delta(abs 0.200 to 0.000)*100% =	58.7531
0.000 ppm, DL2	0.526	-0.000826441		STDEV.S =	0.00903556		0.00813406																			Total	3	0.00207723								Total	4	0.00580374								2	-0.145537	delta(abs 2.00 to 1.80)/delta(abs 0.200 to 0.000)*100% =	3.04994
0.000 ppm, DL3	0.525	0		COUNT =	7		0
0.000 ppm, DL4	0.528	-0.00247462		UPPER 99% CI =	0.0107326		0.0243559																				Coefficients	Standard Error	t Stat	P-value	Lower 95%	Upper 95%	Lower 95.0%	Upper 95.0%			Coefficients	Standard Error	t Stat	P-value	Lower 95%	Upper 95%	Lower 95.0%	Upper 95.0%
0.000 ppm, DL5	0.526	-0.000826441		UPPER 99% CI =	0.0107326		0.00813406																			Intercept	0.000483594	0.00212824	0.227228	0.857758	-0.0265582	0.0275254	-0.0265582	0.0275254		Intercept	0	#N/A	#N/A	#N/A	#N/A	#N/A	#N/A	#N/A
0.000 ppm, DL6	0.525	0					0																			X Variable 1	-0.108292	0.0170129	-6.36527	0.0992037	-0.324462	0.107878	-0.324462	0.107878		X Variable 1	-0.101602	0.00181434	-55.9998	1.25433e-05	-0.107376	-0.0958284	-0.107376	-0.0958284
0.000 ppm, DL7	0.527	-0.00165131					0.0162527																			X Variable 2	0.0109804	0.0271165	0.404935	0.755059	-0.333567	0.355528	-0.333567	0.355528
0.600 ppm, CCV	0.604	-0.0608776					0.599175
0.000 ppm, CCV	0.526	-0.000826441					0.00813406
																										SUMMARY OUTPUT: 0.000, 0.200, 0.400, 0.600, and 0.800 ppm standards
																										Regression Statistics
																										Multiple R	0.999385
																										R Square	0.998771
																										Adjusted R Square	0.997542
																										Standard Error	0.00155171
																										Observations	5
																										ANOVA
																											df	SS	MS	F	Significance F
																										Regression	2	0.00391321	0.00195661	812.608	0.00122909
																										Residual	2	4.81563e-06	2.40781e-06
																										Total	4	0.00391803
																											Coefficients	Standard Error	t Stat	P-value	Lower 95%	Upper 95%	Lower 95.0%	Upper 95.0%
																										Intercept	0.000541247	0.00146178	0.370265	0.74672	-0.00574829	0.00683078	-0.00574829	0.00683078
																										X Variable 1	-0.10954	0.00864453	-12.6716	0.00617029	-0.146734	-0.0723453	-0.146734	-0.0723453
																										X Variable 2	0.0133793	0.0103518	1.29246	0.325383	-0.0311609	0.0579195	-0.0311609	0.0579195
																										SUMMARY OUTPUT: 0.000, 0.200, 0.400, 0.600, 0.800, and 1.00 ppm standards
																										Regression Statistics
																										Multiple R	0.999618
																										R Square	0.999235
																										Adjusted R Square	0.998726
																										Standard Error	0.00129606
																										Observations	6
																										ANOVA
																											df	SS	MS	F	Significance F
																										Regression	2	0.00658529	0.00329264	1960.18	2.11444e-05
																										Residual	3	5.0393e-06	1.67977e-06
																										Total	5	0.00659033
																											Coefficients	Standard Error	t Stat	P-value	Lower 95%	Upper 95%	Lower 95.0%	Upper 95.0%
																										Intercept	0.000421356	0.00117591	0.358324	0.743831	-0.00332091	0.00416362	-0.00332091	0.00416362
																										X Variable 1	-0.107844	0.00552658	-19.5137	0.000294008	-0.125432	-0.0902562	-0.125432	-0.0902562
																										X Variable 2	0.0108873	0.00530293	2.05307	0.132374	-0.00598901	0.0277635	-0.00598901	0.0277635
																										SUMMARY OUTPUT: 0.000, 0.200, 0.400, 0.600, 0.800, 1.00, and 1.20 ppm standards
																										Regression Statistics
																										Multiple R	0.999524
																										R Square	0.999048
																										Adjusted R Square	0.998573
																										Standard Error	0.00151386
																										Observations	7
																										ANOVA
																											df	SS	MS	F	Significance F
																										Regression	2	0.00962486	0.00481243	2099.86	9.05426e-07
																										Residual	4	9.16715e-06	2.29179e-06
																										Total	6	0.00963402
																											Coefficients	Standard Error	t Stat	P-value	Lower 95%	Upper 95%	Lower 95.0%	Upper 95.0%
																										Intercept	0.000917721	0.00132279	0.693777	0.526005	-0.00275493	0.00459038	-0.00275493	0.00459038
																										X Variable 1	-0.113049	0.00516053	-21.9065	2.56952e-05	-0.127377	-0.0987211	-0.127377	-0.0987211
																										X Variable 2	0.0170812	0.00413121	4.13466	0.014439	0.00561108	0.0285512	0.00561108	0.0285512
																										SUMMARY OUTPUT: 0.000, 0.200, 0.400, 0.600, 0.800, 1.00, 1.20, and 1.40 ppm standards
																										Regression Statistics
																										Multiple R	0.999532
																										R Square	0.999063
																										Adjusted R Square	0.998689
																										Standard Error	0.00161028
																										Observations	8
																										ANOVA
																											df	SS	MS	F	Significance F
																										Regression	2	0.0138288	0.00691442	2666.57	2.68505e-08
																										Residual	5	1.2965e-05	2.593e-06
																										Total	7	0.0138418
																											Coefficients	Standard Error	t Stat	P-value	Lower 95%	Upper 95%	Lower 95.0%	Upper 95.0%
																										Intercept	0.000466714	0.00135679	0.343984	0.744852	-0.00302102	0.00395445	-0.00302102	0.00395445
																										X Variable 1	-0.109293	0.00452776	-24.1385	2.27405e-06	-0.120932	-0.0976543	-0.120932	-0.0976543
																										X Variable 2	0.013325	0.00311082	4.28343	0.0078379	0.00532836	0.0213216	0.00532836	0.0213216
																										SUMMARY OUTPUT: 0.000, 0.200, 0.400, 0.600, 0.800, 1.00, 1.20, 1.40, and 1.60 ppm standards
																										Regression Statistics
																										Multiple R	0.999208
																										R Square	0.998416
																										Adjusted R Square	0.997888
																										Standard Error	0.00216846
																										Observations	9
																										ANOVA
																											df	SS	MS	F	Significance F
																										Regression	2	0.0177804	0.00889021	1890.65	3.97618e-09
																										Residual	6	2.82132e-05	4.7022e-06
																										Total	8	0.0178086
																											Coefficients	Standard Error	t Stat	P-value	Lower 95%	Upper 95%	Lower 95.0%	Upper 95.0%
																										Intercept	0.00132214	0.00176426	0.749403	0.481952	-0.00299485	0.00563914	-0.00299485	0.00563914
																										X Variable 1	-0.115195	0.00514141	-22.4054	5.17179e-07	-0.127776	-0.102615	-0.127776	-0.102615
																										X Variable 2	0.0184132	0.00309274	5.95369	0.00100452	0.0108455	0.0259808	0.0108455	0.0259808
																										SUMMARY OUTPUT: 0.000, 0.200, 0.400, 0.600, 0.800, 1.00, 1.20, 1.40, 1.60, and 1.80 ppm standards
																										Regression Statistics
																										Multiple R	0.999351
																										R Square	0.998702
																										Adjusted R Square	0.998331
																										Standard Error	0.0020341
																										Observations	10
																										ANOVA
																											df	SS	MS	F	Significance F
																										Regression	2	0.0222893	0.0111447	2693.52	7.87304e-11
																										Residual	7	2.89631e-05	4.13758e-06
																										Total	9	0.0223183
																											Coefficients	Standard Error	t Stat	P-value	Lower 95%	Upper 95%	Lower 95.0%	Upper 95.0%
																										Intercept	0.00150095	0.00160077	0.937643	0.379643	-0.00228426	0.00528616	-0.00228426	0.00528616
																										X Variable 1	-0.116248	0.0041404	-28.0765	1.8682e-08	-0.126039	-0.106458	-0.126039	-0.106458
																										X Variable 2	0.0192109	0.00221474	8.67414	5.4186e-05	0.0139739	0.0244479	0.0139739	0.0244479
																										SUMMARY OUTPUT: 0.000, 0.200, 0.400, 0.600, 0.800, 1.00, 1.20, 1.40, 1.60, 1.80, and 2.00 ppm standards
																										Regression Statistics
																										Multiple R	0.998848
																										R Square	0.997698
																										Adjusted R Square	0.997122
																										Standard Error	0.00273949
																										Observations	11
																										ANOVA
																											df	SS	MS	F	Significance F
																										Regression	2	0.0260169	0.0130084	1733.35	2.80992e-11
																										Residual	8	6.00385e-05	7.50482e-06
																										Total	10	0.0260769
																											Coefficients	Standard Error	t Stat	P-value	Lower 95%	Upper 95%	Lower 95.0%	Upper 95.0%
																										Intercept	0.00258689	0.00208879	1.23847	0.250649	-0.00222986	0.00740364	-0.00222986	0.00740364
																										X Variable 1	-0.121824	0.00485663	-25.084	6.82789e-09	-0.133023	-0.110624	-0.133023	-0.110624
																										X Variable 2	0.0229782	0.00233865	9.82543	9.67943e-06	0.0175853	0.0283712	0.0175853	0.0283712

## Sheet: NUV3C, 001, Vo=0.486 V
Prototype #NUV3C (The 2nd printed circuit board); serial number 001, 1 cm cell; 567 nm LED source; variable LED resister.
				g of H2O &	g of 10.00	Dilution
ID	Volts	Abs	g of H2O	10.00 ppm F−	ppm F−	Factor	ppm F−	ppm F−^2
0	0.486	0	100.091	100.091	0	0	0	0			Vo/Rail Voltage*100%															SUMMARY OUTPUT: 0.000, 0.200, 0.400, and 0.600 ppm standards										SUMMARY OUTPUT: 0.000, 0.200, 0.400, and 0.600 ppm standards; linear regression through the origin										Calculating Operational Range
0.2	0.509	-0.0200815	90.001	100.078	10.077	0.100691	0.201375	0.0405519			46.1538
0.4	0.526	-0.0343495	80.057	100.058	20.001	0.199894	0.399773	0.159818																		Regression Statistics										Regression Statistics										ID	Abs
0.6	0.548	-0.0521443	70.011	100.095	30.084	0.300554	0.601086	0.361304			% Calibration Check															Multiple R	0.998664									Multiple R	0.999226									0	0
0.8	0.574	-0.0722756	60.023	100.08	40.057	0.40025	0.800468	0.64075			Standard Recovery															R Square	0.99733									R Square	0.998453									0.2	-0.0200815	delta(abs 0.200 to 0.000)/delta(abs 0.200 to 0.000)*100% =	100
1	0.595	-0.0878807	50.067	100.148	50.081	0.50007	1.0001	1.0002			Based on Absorbance															Adjusted R Square	0.991991									Adjusted R Square	0.665119									0.4	-0.0343495	delta(abs 0.400 to 0.200)/delta(abs 0.200 to 0.000)*100% =	71.0502
1.2	0.613	-0.100824	40.013	100.025	60.012	0.59997	1.19989	1.43974			101.518															Standard Error	0.00197608									Standard Error	0.00148963									0.6	-0.0521443	delta(abs 0.600 to 0.400)/delta(abs 0.200 to 0.000)*100% =	88.6129
1.4	0.639	-0.118865	30.071	100.089	70.018	0.699557	1.39906	1.95737																		Observations	4									Observations	4									0.8	-0.0722756	delta(abs 0.800 to 0.600)/delta(abs 0.200 to 0.000)*100% =	100.248
1.6	0.646	-0.123596	20.0602	100.141	80.0808	0.79968	1.5993	2.55776																																						1	-0.0878807	delta(abs 1.00 to 0.800)/delta(abs 0.200 to 0.000)*100% =	77.7087
1.8	0.662	-0.134222	10.027	100.061	90.034	0.899791	1.79951	3.23824																		ANOVA										ANOVA										1.2	-0.100824	delta(abs 1.20 to 1.00)/delta(abs 0.200 to 0.000)*100% =	64.4548
2	0.664	-0.135532	0	100.02	100.02	1	1.99992	3.99969																			df	SS	MS	F	Significance F						df	SS	MS	F	Significance F					1.4	-0.118865	delta(abs 1.40 to 1.20)/delta(abs 0.200 to 0.000)*100% =	89.8358
Clean Blk	0.488	-0.00178355					0.0203948																			Regression	2	0.0014587	0.000729352	186.78	0.0516701					Regression	1	0.00429552	0.00429552	1935.81	0.000516181					1.6	-0.123596	delta(abs 1.60 to 1.40)/delta(abs 0.200 to 0.000)*100% =	23.5623
0.000 ppm, DL1	0.489	-0.00267259		TINV(0.02,6) =	3.14267		0.0305609																			Residual	1	3.90487e-06	3.90487e-06							Residual	3	6.65695e-06	2.21898e-06							1.8	-0.134222	delta(abs 1.80 to 1.60)/delta(abs 0.200 to 0.000)*100% =	52.9117
0.000 ppm, DL2	0.487	-0.000892692		STDEV.S =	0.0108917		0.0102079																			Total	3	0.00146261								Total	4	0.00430218								2	-0.135532	delta(abs 2.00 to 1.80)/delta(abs 0.200 to 0.000)*100% =	6.52386
0.000 ppm, DL3	0.487	-0.000892692		COUNT =	7		0.0102079
0.000 ppm, DL4	0.487	-0.000892692		UPPER 99% CI =	0.0129374		0.0102079																				Coefficients	Standard Error	t Stat	P-value	Lower 95%	Upper 95%	Lower 95.0%	Upper 95.0%			Coefficients	Standard Error	t Stat	P-value	Lower 95%	Upper 95%	Lower 95.0%	Upper 95.0%
0.000 ppm, DL5	0.486	0		UPPER 99% CI =	0.0129374		0																			Intercept	-0.000437858	0.00192695	-0.227228	0.857758	-0.0249221	0.0240464	-0.0249221	0.0240464		Intercept	0	#N/A	#N/A	#N/A	#N/A	#N/A	#N/A	#N/A
0.000 ppm, DL6	0.488	-0.00178355					0.0203948																			X Variable 1	-0.0938135	0.0154039	-6.09024	0.103607	-0.289539	0.101912	-0.289539	0.101912		X Variable 1	-0.0874512	0.00198763	-43.9978	2.58447e-05	-0.0937768	-0.0811257	-0.0937768	-0.0811257
0.000 ppm, DL7	0.486	0					0																			X Variable 2	0.0141753	0.0245519	0.577359	0.666663	-0.297786	0.326137	-0.297786	0.326137
0.600 ppm, CCV	0.549	-0.0529361					0.605321
0.000 ppm, CCV	0.488	-0.00178355					0.0203948
																										SUMMARY OUTPUT: 0.000, 0.200, 0.400, 0.600, and 0.800 ppm standards
																										Regression Statistics
																										Multiple R	0.998749
																										R Square	0.997499
																										Adjusted R Square	0.994999
																										Standard Error	0.00197772
																										Observations	5
																										ANOVA
																											df	SS	MS	F	Significance F
																										Regression	2	0.00312059	0.0015603	398.911	0.00250056
																										Residual	2	7.82279e-06	3.9114e-06
																										Total	4	0.00312842
																											Coefficients	Standard Error	t Stat	P-value	Lower 95%	Upper 95%	Lower 95.0%	Upper 95.0%
																										Intercept	-0.000936476	0.0018631	-0.502643	0.665102	-0.00895276	0.0070798	-0.00895276	0.0070798
																										X Variable 1	-0.083021	0.0110178	-7.53515	0.0171603	-0.130427	-0.0356151	-0.130427	-0.0356151
																										X Variable 2	-0.00657187	0.0131938	-0.498102	0.667792	-0.0633402	0.0501965	-0.0633402	0.0501965
																										SUMMARY OUTPUT: 0.000, 0.200, 0.400, 0.600, 0.800, and 1.00 ppm standards
																										Regression Statistics
																										Multiple R	0.999157
																										R Square	0.998314
																										Adjusted R Square	0.99719
																										Standard Error	0.00174067
																										Observations	6
																										ANOVA
																											df	SS	MS	F	Significance F
																										Regression	2	0.00538225	0.00269112	888.179	6.92288e-05
																										Residual	3	9.0898e-06	3.02993e-06
																										Total	5	0.00539134
																											Coefficients	Standard Error	t Stat	P-value	Lower 95%	Upper 95%	Lower 95.0%	Upper 95.0%
																										Intercept	-0.000651136	0.0015793	-0.412293	0.707816	-0.00567718	0.00437491	-0.00567718	0.00437491
																										X Variable 1	-0.0870564	0.00742247	-11.7288	0.00133187	-0.110678	-0.0634348	-0.110678	-0.0634348
																										X Variable 2	-0.000640825	0.00712209	-0.0899771	0.933976	-0.0233065	0.0220248	-0.0233065	0.0220248
																										SUMMARY OUTPUT: 0.000, 0.200, 0.400, 0.600, 0.800, 1.00, and 1.20 ppm standards
																										Regression Statistics
																										Multiple R	0.999041
																										R Square	0.998083
																										Adjusted R Square	0.997124
																										Standard Error	0.0019721
																										Observations	7
																										ANOVA
																											df	SS	MS	F	Significance F
																										Regression	2	0.00809932	0.00404966	1041.26	3.67513e-06
																										Residual	4	1.55567e-05	3.88918e-06
																										Total	6	0.00811487
																											Coefficients	Standard Error	t Stat	P-value	Lower 95%	Upper 95%	Lower 95.0%	Upper 95.0%
																										Intercept	-2.98547e-05	0.00172319	-0.0173253	0.987007	-0.00481419	0.00475448	-0.00481419	0.00475448
																										X Variable 1	-0.0935711	0.00672258	-13.9189	0.000154501	-0.112236	-0.0749062	-0.112236	-0.0749062
																										X Variable 2	0.00711184	0.00538169	1.32149	0.256856	-0.00783014	0.0220538	-0.00783014	0.0220538
																										SUMMARY OUTPUT: 0.000, 0.200, 0.400, 0.600, 0.800, 1.00, 1.20, and 1.40 ppm standards
																										Regression Statistics
																										Multiple R	0.999308
																										R Square	0.998617
																										Adjusted R Square	0.998064
																										Standard Error	0.00181941
																										Observations	8
																										ANOVA
																											df	SS	MS	F	Significance F
																										Regression	2	0.0119511	0.00597556	1805.17	7.11297e-08
																										Residual	5	1.65512e-05	3.31025e-06
																										Total	7	0.0119677
																											Coefficients	Standard Error	t Stat	P-value	Lower 95%	Upper 95%	Lower 95.0%	Upper 95.0%
																										Intercept	-0.000260645	0.00153299	-0.170024	0.871657	-0.00420133	0.00368004	-0.00420133	0.00368004
																										X Variable 1	-0.0916492	0.00511578	-17.915	9.95016e-06	-0.1048	-0.0784986	-0.1048	-0.0784986
																										X Variable 2	0.00518972	0.00351483	1.47652	0.199836	-0.00384543	0.0142249	-0.00384543	0.0142249
																										SUMMARY OUTPUT: 0.000, 0.200, 0.400, 0.600, 0.800, 1.00, 1.20, 1.40, and 1.60 ppm standards
																										Regression Statistics
																										Multiple R	0.998375
																										R Square	0.996754
																										Adjusted R Square	0.995671
																										Standard Error	0.00289342
																										Observations	9
																										ANOVA
																											df	SS	MS	F	Significance F
																										Regression	2	0.0154224	0.00771119	921.084	3.4216e-08
																										Residual	6	5.02312e-05	8.37186e-06
																										Total	8	0.0154726
																											Coefficients	Standard Error	t Stat	P-value	Lower 95%	Upper 95%	Lower 95.0%	Upper 95.0%
																										Intercept	0.00101069	0.00235409	0.429334	0.682669	-0.00474956	0.00677095	-0.00474956	0.00677095
																										X Variable 1	-0.100421	0.00686029	-14.638	6.38147e-06	-0.117207	-0.0836343	-0.117207	-0.0836343
																										X Variable 2	0.0127518	0.0041267	3.09007	0.0213859	0.00265412	0.0228495	0.00265412	0.0228495
																										SUMMARY OUTPUT: 0.000, 0.200, 0.400, 0.600, 0.800, 1.00, 1.20, 1.40, 1.60, and 1.80 ppm standards
																										Regression Statistics
																										Multiple R	0.998536
																										R Square	0.997074
																										Adjusted R Square	0.996238
																										Standard Error	0.00285115
																										Observations	10
																										ANOVA
																											df	SS	MS	F	Significance F
																										Regression	2	0.0193888	0.0096944	1192.56	1.35552e-09
																										Residual	7	5.69035e-05	8.12908e-06
																										Total	9	0.0194457
																											Coefficients	Standard Error	t Stat	P-value	Lower 95%	Upper 95%	Lower 95.0%	Upper 95.0%
																										Intercept	0.00154407	0.00224375	0.688162	0.513502	-0.00376157	0.0068497	-0.00376157	0.0068497
																										X Variable 1	-0.103562	0.0058035	-17.8447	4.2838e-07	-0.117285	-0.0898385	-0.117285	-0.0898385
																										X Variable 2	0.0151314	0.00310434	4.87428	0.00180539	0.00779083	0.022472	0.00779083	0.022472
																										SUMMARY OUTPUT: 0.000, 0.200, 0.400, 0.600, 0.800, 1.00, 1.20, 1.40, 1.60, 1.80, and 2.00 ppm standards
																										Regression Statistics
																										Multiple R	0.997921
																										R Square	0.995847
																										Adjusted R Square	0.994808
																										Standard Error	0.00344353
																										Observations	11
																										ANOVA
																											df	SS	MS	F	Significance F
																										Regression	2	0.0227456	0.0113728	959.086	2.97564e-10
																										Residual	8	9.48635e-05	1.18579e-05
																										Total	10	0.0228404
																											Coefficients	Standard Error	t Stat	P-value	Lower 95%	Upper 95%	Lower 95.0%	Upper 95.0%
																										Intercept	0.00274429	0.0026256	1.0452	0.326479	-0.00331035	0.00879893	-0.00331035	0.00879893
																										X Variable 1	-0.109724	0.00610477	-17.9735	9.41698e-08	-0.123801	-0.0956461	-0.123801	-0.0956461
																										X Variable 2	0.0192952	0.00293968	6.56371	0.00017593	0.0125163	0.0260741	0.0125163	0.0260741

## Sheet: NUV3C, 001, Vo=0.407 V
Prototype #NUV3C (The 2nd printed circuit board); serial number 001, 1 cm cell; 567 nm LED source; variable LED resister.
				g of H2O &	g of 10.00	Dilution
ID	Volts	Abs	g of H2O	10.00 ppm F−	ppm F−	Factor	ppm F−	ppm F−^2			Vo/Rail Voltage*100%
0	0.407	0	100.091	100.091	0	0	0	0			54.5576															SUMMARY OUTPUT: 0.000, 0.200, 0.400, and 0.600 ppm standards										SUMMARY OUTPUT: 0.000, 0.200, 0.400, and 0.600 ppm standards; linear regression through the origin										Calculating Operational Range
0.2	0.421	-0.0146877	90.001	100.078	10.077	0.100691	0.201375	0.0405519
0.4	0.439	-0.0328701	80.057	100.058	20.001	0.199894	0.399773	0.159818			% Calibration Check															Regression Statistics										Regression Statistics										ID	Abs
0.6	0.454	-0.0474614	70.011	100.095	30.084	0.300554	0.601086	0.361304			Standard Recovery															Multiple R	0.998894									Multiple R	0.999572									0	0
0.8	0.465	-0.0578585	60.023	100.08	40.057	0.40025	0.800468	0.64075			Based on Absorbance															R Square	0.997788									R Square	0.999145									0.2	-0.0146877	delta(abs 0.200 to 0.000)/delta(abs 0.200 to 0.000)*100% =	100
1	0.478	-0.0698335	50.067	100.148	50.081	0.50007	1.0001	1.0002			104.022															Adjusted R Square	0.993365									Adjusted R Square	0.665811									0.4	-0.0328701	delta(abs 0.400 to 0.200)/delta(abs 0.200 to 0.000)*100% =	123.794
1.2	0.487	-0.0779346	40.013	100.025	60.012	0.59997	1.19989	1.43974																		Standard Error	0.00169014									Standard Error	0.00100584									0.6	-0.0474614	delta(abs 0.600 to 0.400)/delta(abs 0.200 to 0.000)*100% =	99.344
1.4	0.499	-0.0885061	30.071	100.089	70.018	0.699557	1.39906	1.95737																		Observations	4									Observations	4									0.8	-0.0578585	delta(abs 0.800 to 0.600)/delta(abs 0.200 to 0.000)*100% =	70.7879
1.6	0.505	-0.093697	20.0602	100.141	80.0808	0.79968	1.5993	2.55776																																						1	-0.0698335	delta(abs 1.00 to 0.800)/delta(abs 0.200 to 0.000)*100% =	81.5305
1.8	0.513	-0.100523	10.027	100.061	90.034	0.899791	1.79951	3.23824																		ANOVA										ANOVA										1.2	-0.0779346	delta(abs 1.20 to 1.00)/delta(abs 0.200 to 0.000)*100% =	55.1555
2	0.514	-0.101369	0	100.02	100.02	1	1.99992	3.99969																			df	SS	MS	F	Significance F						df	SS	MS	F	Significance F					1.4	-0.0885061	delta(abs 1.40 to 1.20)/delta(abs 0.200 to 0.000)*100% =	71.9758
Clean Blk	0.408	-0.00106575					0.0134136																			Regression	2	0.00128874	0.00064437	225.574	0.0470284					Regression	1	0.00354573	0.00354573	3504.64	0.000285214					1.6	-0.093697	delta(abs 1.60 to 1.40)/delta(abs 0.200 to 0.000)*100% =	35.3414
0.000 ppm, DL1	0.409	-0.0021289		TINV(0.02,6) =	3.14267		0.0267944																			Residual	1	2.85658e-06	2.85658e-06							Residual	3	3.03517e-06	1.01172e-06							1.8	-0.100523	delta(abs 1.80 to 1.60)/delta(abs 0.200 to 0.000)*100% =	46.4742
0.000 ppm, DL2	0.407	0		STDEV.S =	0.0149211		0																			Total	3	0.0012916								Total	4	0.00354876								2	-0.101369	delta(abs 2.00 to 1.80)/delta(abs 0.200 to 0.000)*100% =	5.75825
0.000 ppm, DL3	0.408	-0.00106575		COUNT =	7		0.0134136
0.000 ppm, DL4	0.409	-0.0021289		UPPER 99% CI =	0.0177236		0.0267944																				Coefficients	Standard Error	t Stat	P-value	Lower 95%	Upper 95%	Lower 95.0%	Upper 95.0%			Coefficients	Standard Error	t Stat	P-value	Lower 95%	Upper 95%	Lower 95.0%	Upper 95.0%
0.000 ppm, DL5	0.408	-0.00106575		UPPER 99% CI =	0.0177236		0.0134136																			Intercept	0.000374501	0.00164813	0.227228	0.857758	-0.020567	0.021316	-0.020567	0.021316		Intercept	0	#N/A	#N/A	#N/A	#N/A	#N/A	#N/A	#N/A
0.000 ppm, DL6	0.407	0					0																			X Variable 1	-0.0805458	0.013175	-6.11354	0.103219	-0.24795	0.0868584	-0.24795	0.0868584		X Variable 1	-0.079453	0.00134211	-59.2	1.06184e-05	-0.0837242	-0.0751818	-0.0837242	-0.0751818
0.000 ppm, DL7	0.406	0.00106838					-0.0134466																			X Variable 2	0.000565481	0.0209993	0.0269286	0.982861	-0.266256	0.267387	-0.266256	0.267387
0.600 ppm, CCV	0.456	-0.0493704					0.621379
0.000 ppm, CCV	0.408	-0.00106575					0.0134136
																										SUMMARY OUTPUT: 0.000, 0.200, 0.400, 0.600, and 0.800 ppm standards
																										Regression Statistics
																										Multiple R	0.998458
																										R Square	0.996919
																										Adjusted R Square	0.993838
																										Standard Error	0.00185019
																										Observations	5
																										ANOVA
																											df	SS	MS	F	Significance F
																										Regression	2	0.0022152	0.0011076	323.558	0.00308112
																										Residual	2	6.84639e-06	3.4232e-06
																										Total	4	0.00222205
																											Coefficients	Standard Error	t Stat	P-value	Lower 95%	Upper 95%	Lower 95.0%	Upper 95.0%
																										Intercept	0.000877673	0.00174296	0.503554	0.664563	-0.00662166	0.00837701	-0.00662166	0.00837701
																										X Variable 1	-0.0914369	0.0103073	-8.87106	0.01247	-0.135786	-0.047088	-0.135786	-0.047088
																										X Variable 2	0.0215021	0.012343	1.74205	0.223624	-0.0316055	0.0746097	-0.0316055	0.0746097
																										SUMMARY OUTPUT: 0.000, 0.200, 0.400, 0.600, 0.800, and 1.00 ppm standards
																										Regression Statistics
																										Multiple R	0.999008
																										R Square	0.998017
																										Adjusted R Square	0.996695
																										Standard Error	0.0015224
																										Observations	6
																										ANOVA
																											df	SS	MS	F	Significance F
																										Regression	2	0.00349942	0.00174971	754.933	8.83042e-05
																										Residual	3	6.9531e-06	2.3177e-06
																										Total	5	0.00350637
																											Coefficients	Standard Error	t Stat	P-value	Lower 95%	Upper 95%	Lower 95.0%	Upper 95.0%
																										Intercept	0.000794863	0.00138127	0.57546	0.605308	-0.00360094	0.00519067	-0.00360094	0.00519067
																										X Variable 1	-0.0902657	0.00649173	-13.9047	0.000805296	-0.110925	-0.0696062	-0.110925	-0.0696062
																										X Variable 2	0.0197808	0.00622902	3.17559	0.0502639	-4.26857e-05	0.0396043	-4.26857e-05	0.0396043
																										SUMMARY OUTPUT: 0.000, 0.200, 0.400, 0.600, 0.800, 1.00, and 1.20 ppm standards
																										Regression Statistics
																										Multiple R	0.999266
																										R Square	0.998532
																										Adjusted R Square	0.997799
																										Standard Error	0.00134554
																										Observations	7
																										ANOVA
																											df	SS	MS	F	Significance F
																										Regression	2	0.00492708	0.00246354	1360.72	2.15401e-06
																										Residual	4	7.24187e-06	1.81047e-06
																										Total	6	0.00493432
																											Coefficients	Standard Error	t Stat	P-value	Lower 95%	Upper 95%	Lower 95.0%	Upper 95.0%
																										Intercept	0.000926149	0.00117571	0.787737	0.474907	-0.00233814	0.00419044	-0.00233814	0.00419044
																										X Variable 1	-0.0916424	0.00458672	-19.9799	3.70304e-05	-0.104377	-0.0789076	-0.104377	-0.0789076
																										X Variable 2	0.0214191	0.00367186	5.83331	0.00430385	0.0112244	0.0316138	0.0112244	0.0316138
																										SUMMARY OUTPUT: 0.000, 0.200, 0.400, 0.600, 0.800, 1.00, 1.20, and 1.40 ppm standards
																										Regression Statistics
																										Multiple R	0.999249
																										R Square	0.998499
																										Adjusted R Square	0.997898
																										Standard Error	0.00142367
																										Observations	8
																										ANOVA
																											df	SS	MS	F	Significance F
																										Regression	2	0.00674018	0.00337009	1662.73	8.73303e-08
																										Residual	5	1.01342e-05	2.02684e-06
																										Total	7	0.00675031
																											Coefficients	Standard Error	t Stat	P-value	Lower 95%	Upper 95%	Lower 95.0%	Upper 95.0%
																										Intercept	0.000532564	0.00119956	0.443968	0.675621	-0.00255099	0.00361612	-0.00255099	0.00361612
																										X Variable 1	-0.0883648	0.00400306	-22.0743	3.54293e-06	-0.098655	-0.0780746	-0.098655	-0.0780746
																										X Variable 2	0.0181411	0.00275032	6.59601	0.0012036	0.0110712	0.0252111	0.0110712	0.0252111
																										SUMMARY OUTPUT: 0.000, 0.200, 0.400, 0.600, 0.800, 1.00, 1.20, 1.40, and 1.60 ppm standards
																										Regression Statistics
																										Multiple R	0.999398
																										R Square	0.998796
																										Adjusted R Square	0.998395
																										Standard Error	0.00130999
																										Observations	9
																										ANOVA
																											df	SS	MS	F	Significance F
																										Regression	2	0.00854426	0.00427213	2489.48	1.74369e-09
																										Residual	6	1.02964e-05	1.71607e-06
																										Total	8	0.00855455
																											Coefficients	Standard Error	t Stat	P-value	Lower 95%	Upper 95%	Lower 95.0%	Upper 95.0%
																										Intercept	0.000620798	0.00106581	0.582465	0.581465	-0.00198715	0.00322874	-0.00198715	0.00322874
																										X Variable 1	-0.0889736	0.00310598	-28.6459	1.19847e-07	-0.0965737	-0.0813735	-0.0965737	-0.0813735
																										X Variable 2	0.018666	0.00186836	9.99058	5.82319e-05	0.0140943	0.0232377	0.0140943	0.0232377
																										SUMMARY OUTPUT: 0.000, 0.200, 0.400, 0.600, 0.800, 1.00, 1.20, 1.40, 1.60, and 1.80 ppm standards
																										Regression Statistics
																										Multiple R	0.999471
																										R Square	0.998943
																										Adjusted R Square	0.998641
																										Standard Error	0.00126104
																										Observations	10
																										ANOVA
																											df	SS	MS	F	Significance F
																										Regression	2	0.0105208	0.0052604	3307.98	3.83847e-11
																										Residual	7	1.11315e-05	1.59021e-06
																										Total	9	0.0105319
																											Coefficients	Standard Error	t Stat	P-value	Lower 95%	Upper 95%	Lower 95.0%	Upper 95.0%
																										Intercept	0.000432107	0.00099239	0.43542	0.676368	-0.00191452	0.00277874	-0.00191452	0.00277874
																										X Variable 1	-0.0878625	0.00256683	-34.23	4.70849e-09	-0.0939321	-0.0817929	-0.0939321	-0.0817929
																										X Variable 2	0.0178241	0.00137302	12.9817	3.74488e-06	0.0145775	0.0210708	0.0145775	0.0210708
																										SUMMARY OUTPUT: 0.000, 0.200, 0.400, 0.600, 0.800, 1.00, 1.20, 1.40, 1.60, 1.80, and 2.00 ppm standards
																										Regression Statistics
																										Multiple R	0.999426
																										R Square	0.998852
																										Adjusted R Square	0.998565
																										Standard Error	0.00132389
																										Observations	11
																										ANOVA
																											df	SS	MS	F	Significance F
																										Regression	2	0.0122013	0.00610064	3480.72	1.73608e-12
																										Residual	8	1.40216e-05	1.7527e-06
																										Total	10	0.0122153
																											Coefficients	Standard Error	t Stat	P-value	Lower 95%	Upper 95%	Lower 95.0%	Upper 95.0%
																										Intercept	0.000763278	0.00100943	0.756146	0.471238	-0.00156448	0.00309103	-0.00156448	0.00309103
																										X Variable 1	-0.0895628	0.00234703	-38.1601	2.44216e-10	-0.094975	-0.0841505	-0.094975	-0.0841505
																										X Variable 2	0.018973	0.00113018	16.7876	1.60524e-07	0.0163668	0.0215792	0.0163668	0.0215792

## Sheet: NUV3C, 001, Vo=0.358 V
Prototype #NUV3C (The 2nd printed circuit board); serial number 001, 1 cm cell; 567 nm LED source; variable LED resister.
				g of H2O &	g of 10.00	Dilution
ID	Volts	Abs	g of H2O	10.00 ppm F−	ppm F−	Factor	ppm F−	ppm F−^2			Vo/Rail Voltage*100%
0	0.358	0	100.091	100.091	0	0	0	0			63.3628															SUMMARY OUTPUT: 0.000, 0.200, 0.400, and 0.600 ppm standards										SUMMARY OUTPUT: 0.000, 0.200, 0.400, and 0.600 ppm standards; linear regression through the origin										Calculating Operational Range
0.2	0.369	-0.0131433	90.001	100.078	10.077	0.100691	0.201375	0.0405519
0.4	0.373	-0.0178258	80.057	100.058	20.001	0.199894	0.399773	0.159818			% Calibration Check															Regression Statistics										Regression Statistics										ID	Abs
0.6	0.385	-0.0315777	70.011	100.095	30.084	0.300554	0.601086	0.361304			Standard Recovery															Multiple R	0.985316									Multiple R	0.994725									0	0
0.8	0.391	-0.0382937	60.023	100.08	40.057	0.40025	0.800468	0.64075			Based on Absorbance															R Square	0.970848									R Square	0.989479									0.2	-0.0131433	delta(abs 0.200 to 0.000)/delta(abs 0.200 to 0.000)*100% =	100
1	0.398	-0.046	50.067	100.148	50.081	0.50007	1.0001	1.0002			103.568															Adjusted R Square	0.912543									Adjusted R Square	0.656145									0.4	-0.0178258	delta(abs 0.400 to 0.200)/delta(abs 0.200 to 0.000)*100% =	35.6261
1.2	0.403	-0.051422	40.013	100.025	60.012	0.59997	1.19989	1.43974																		Standard Error	0.00385446									Standard Error	0.00228415									0.6	-0.0315777	delta(abs 0.600 to 0.400)/delta(abs 0.200 to 0.000)*100% =	104.63
1.4	0.414	-0.0631173	30.071	100.089	70.018	0.699557	1.39906	1.95737																		Observations	4									Observations	4									0.8	-0.0382937	delta(abs 0.800 to 0.600)/delta(abs 0.200 to 0.000)*100% =	51.0983
1.6	0.421	-0.0703991	20.0602	100.141	80.0808	0.79968	1.5993	2.55776																																						1	-0.046	delta(abs 1.00 to 0.800)/delta(abs 0.200 to 0.000)*100% =	58.6329
1.8	0.429	-0.0785743	10.027	100.061	90.034	0.899791	1.79951	3.23824																		ANOVA										ANOVA										1.2	-0.051422	delta(abs 1.20 to 1.00)/delta(abs 0.200 to 0.000)*100% =	41.2526
2	0.43	-0.0795854	0	100.02	100.02	1	1.99992	3.99969																			df	SS	MS	F	Significance F						df	SS	MS	F	Significance F					1.4	-0.0631173	delta(abs 1.40 to 1.20)/delta(abs 0.200 to 0.000)*100% =	88.9827
Clean Blk	0.359	-0.00121142					0.0236637																			Regression	2	0.000494774	0.000247387	16.6513	0.17074					Regression	1	0.00147201	0.00147201	282.138	0.00352563					1.6	-0.0703991	delta(abs 1.60 to 1.40)/delta(abs 0.200 to 0.000)*100% =	55.4026
0.000 ppm, DL1	0.358	0		TINV(0.02,6) =	3.14267		0																			Residual	1	1.48569e-05	1.48569e-05							Residual	3	1.5652e-05	5.21732e-06							1.8	-0.0785743	delta(abs 1.80 to 1.60)/delta(abs 0.200 to 0.000)*100% =	62.2003
0.000 ppm, DL2	0.36	-0.00241947		STDEV.S =	0.0286854		0.0472616																			Total	3	0.000509631								Total	4	0.00148766								2	-0.0795854	delta(abs 2.00 to 1.80)/delta(abs 0.200 to 0.000)*100% =	7.69335
0.000 ppm, DL3	0.361	-0.00362418		COUNT =	7		0.070794
0.000 ppm, DL4	0.358	0		UPPER 99% CI =	0.034073		0																				Coefficients	Standard Error	t Stat	P-value	Lower 95%	Upper 95%	Lower 95.0%	Upper 95.0%			Coefficients	Standard Error	t Stat	P-value	Lower 95%	Upper 95%	Lower 95.0%	Upper 95.0%
0.000 ppm, DL5	0.358	0		UPPER 99% CI =	0.034073		0																			Intercept	-0.00085407	0.00375865	-0.227228	0.857758	-0.0486122	0.0469041	-0.0486122	0.0469041		Intercept	0	#N/A	#N/A	#N/A	#N/A	#N/A	#N/A	#N/A
0.000 ppm, DL6	0.359	-0.00121142					0.0236637																			X Variable 1	-0.047411	0.0300463	-1.57793	0.359601	-0.429186	0.334363	-0.429186	0.334363		X Variable 1	-0.0511933	0.00304777	-16.797	0.000459477	-0.0608926	-0.0414939	-0.0608926	-0.0414939
0.000 ppm, DL7	0.36	-0.00241947					0.0472616																			X Variable 2	-0.00379479	0.0478901	-0.0792395	0.94966	-0.612296	0.604707	-0.612296	0.604707
0.600 ppm, CCV	0.386	-0.0327043					0.63884
0.000 ppm, CCV	0.36	-0.00241947					0.0472616
																										SUMMARY OUTPUT: 0.000, 0.200, 0.400, 0.600, and 0.800 ppm standards
																										Regression Statistics
																										Multiple R	0.991348
																										R Square	0.98277
																										Adjusted R Square	0.96554
																										Standard Error	0.00281573
																										Observations	5
																										ANOVA
																											df	SS	MS	F	Significance F
																										Regression	2	0.000904447	0.000452223	57.039	0.0172298
																										Residual	2	1.58566e-05	7.92832e-06
																										Total	4	0.000920303
																											Coefficients	Standard Error	t Stat	P-value	Lower 95%	Upper 95%	Lower 95.0%	Upper 95.0%
																										Intercept	-0.000602193	0.00265254	-0.227026	0.841498	-0.0120151	0.0108107	-0.0120151	0.0108107
																										X Variable 1	-0.0528629	0.0156863	-3.37	0.077902	-0.120356	0.0146299	-0.120356	0.0146299
																										X Variable 2	0.00668559	0.0187843	0.355914	0.755941	-0.0741367	0.0875079	-0.0741367	0.0875079
																										SUMMARY OUTPUT: 0.000, 0.200, 0.400, 0.600, 0.800, and 1.00 ppm standards
																										Regression Statistics
																										Multiple R	0.994578
																										R Square	0.989185
																										Adjusted R Square	0.981975
																										Standard Error	0.00230699
																										Observations	6
																										ANOVA
																											df	SS	MS	F	Significance F
																										Regression	2	0.00146041	0.000730205	137.199	0.00112467
																										Residual	3	1.59667e-05	5.32222e-06
																										Total	5	0.00147638
																											Coefficients	Standard Error	t Stat	P-value	Lower 95%	Upper 95%	Lower 95.0%	Upper 95.0%
																										Intercept	-0.000518107	0.00209312	-0.247528	0.820474	-0.00717936	0.00614315	-0.00717936	0.00614315
																										X Variable 1	-0.054052	0.00983735	-5.49457	0.0118621	-0.0853589	-0.0227452	-0.0853589	-0.0227452
																										X Variable 2	0.0084334	0.00943925	0.89344	0.43745	-0.0216065	0.0384733	-0.0216065	0.0384733
																										SUMMARY OUTPUT: 0.000, 0.200, 0.400, 0.600, 0.800, 1.00, and 1.20 ppm standards
																										Regression Statistics
																										Multiple R	0.996002
																										R Square	0.99202
																										Adjusted R Square	0.98803
																										Standard Error	0.00204625
																										Observations	7
																										ANOVA
																											df	SS	MS	F	Significance F
																										Regression	2	0.00208211	0.00104105	248.632	6.36775e-05
																										Residual	4	1.67485e-05	4.18712e-06
																										Total	6	0.00209886
																											Coefficients	Standard Error	t Stat	P-value	Lower 95%	Upper 95%	Lower 95.0%	Upper 95.0%
																										Intercept	-0.000302086	0.00178798	-0.168954	0.874032	-0.0052663	0.00466213	-0.0052663	0.00466213
																										X Variable 1	-0.0563172	0.00697533	-8.07376	0.00127846	-0.0756838	-0.0369506	-0.0756838	-0.0369506
																										X Variable 2	0.011129	0.00558403	1.99301	0.117048	-0.00437474	0.0266328	-0.00437474	0.0266328
																										SUMMARY OUTPUT: 0.000, 0.200, 0.400, 0.600, 0.800, 1.00, 1.20, and 1.40 ppm standards
																										Regression Statistics
																										Multiple R	0.995777
																										R Square	0.991572
																										Adjusted R Square	0.988201
																										Standard Error	0.00230726
																										Observations	8
																										ANOVA
																											df	SS	MS	F	Significance F
																										Regression	2	0.00313154	0.00156577	294.128	6.52108e-06
																										Residual	5	2.66171e-05	5.32343e-06
																										Total	7	0.00315816
																											Coefficients	Standard Error	t Stat	P-value	Lower 95%	Upper 95%	Lower 95.0%	Upper 95.0%
																										Intercept	-0.0010291	0.00194404	-0.52936	0.619207	-0.00602643	0.00396823	-0.00602643	0.00396823
																										X Variable 1	-0.050263	0.0064875	-7.74767	0.000572656	-0.0669397	-0.0335864	-0.0669397	-0.0335864
																										X Variable 2	0.00507416	0.00445727	1.1384	0.306542	-0.00638362	0.016532	-0.00638362	0.016532
																										SUMMARY OUTPUT: 0.000, 0.200, 0.400, 0.600, 0.800, 1.00, 1.20, 1.40, and 1.60 ppm standards
																										Regression Statistics
																										Multiple R	0.996839
																										R Square	0.993687
																										Adjusted R Square	0.991583
																										Standard Error	0.00215731
																										Observations	9
																										ANOVA
																											df	SS	MS	F	Significance F
																										Regression	2	0.00439538	0.00219769	472.216	2.51588e-07
																										Residual	6	2.7924e-05	4.654e-06
																										Total	8	0.00442331
																											Coefficients	Standard Error	t Stat	P-value	Lower 95%	Upper 95%	Lower 95.0%	Upper 95.0%
																										Intercept	-0.00127953	0.0017552	-0.728995	0.493466	-0.00557434	0.00301528	-0.00557434	0.00301528
																										X Variable 1	-0.0485352	0.00511498	-9.48882	7.80594e-05	-0.0610511	-0.0360193	-0.0610511	-0.0360193
																										X Variable 2	0.00358458	0.00307684	1.16502	0.28823	-0.00394418	0.0111133	-0.00394418	0.0111133
																										SUMMARY OUTPUT: 0.000, 0.200, 0.400, 0.600, 0.800, 1.00, 1.20, 1.40, 1.60, and 1.80 ppm standards
																										Regression Statistics
																										Multiple R	0.997588
																										R Square	0.995182
																										Adjusted R Square	0.993805
																										Standard Error	0.00203033
																										Observations	10
																										ANOVA
																											df	SS	MS	F	Significance F
																										Regression	2	0.0059602	0.0029801	722.935	7.76335e-09
																										Residual	7	2.88555e-05	4.12222e-06
																										Total	9	0.00598905
																											Coefficients	Standard Error	t Stat	P-value	Lower 95%	Upper 95%	Lower 95.0%	Upper 95.0%
																										Intercept	-0.00147883	0.00159779	-0.925543	0.38548	-0.00525701	0.00229935	-0.00525701	0.00229935
																										X Variable 1	-0.0473616	0.00413271	-11.4602	8.65442e-06	-0.0571339	-0.0375893	-0.0571339	-0.0375893
																										X Variable 2	0.00269542	0.00221062	1.21931	0.262215	-0.00253186	0.00792271	-0.00253186	0.00792271
																										SUMMARY OUTPUT: 0.000, 0.200, 0.400, 0.600, 0.800, 1.00, 1.20, 1.40, 1.60, 1.80, and 2.00 ppm standards
																										Regression Statistics
																										Multiple R	0.997059
																										R Square	0.994127
																										Adjusted R Square	0.992659
																										Standard Error	0.00232129
																										Observations	11
																										ANOVA
																											df	SS	MS	F	Significance F
																										Regression	2	0.00729696	0.00364848	677.1	1.18959e-09
																										Residual	8	4.31071e-05	5.38839e-06
																										Total	10	0.00734006
																											Coefficients	Standard Error	t Stat	P-value	Lower 95%	Upper 95%	Lower 95.0%	Upper 95.0%
																										Intercept	-0.000743416	0.00176992	-0.420028	0.685519	-0.00482486	0.00333802	-0.00482486	0.00333802
																										X Variable 1	-0.0511374	0.00411523	-12.4264	1.64232e-06	-0.0606271	-0.0416476	-0.0606271	-0.0416476
																										X Variable 2	0.00524668	0.00198164	2.64765	0.0293627	0.000677017	0.00981635	0.000677017	0.00981635
