# Supplementary material for: An accurate, precise, and affordable light emitting diode spectrophotometer for drinking water and other testing with limited resources
Source: PLoS One. 2020 Jan 29;15(1):e0226761. doi: 10.1371/journal.pone.0226761 (PMC6988917; doi:10.1371/journal.pone.0226761)
Supplement: S4 Tables — (XLSX) [file pone.0226761.s004.xlsx]

## Sheet: Combined
The combined results from Tables 2, 3, and 4 for all spectrophotometers and all analytes.
Instrument	Analyte	Blank	Price in	Upper	Upper	Calibration	R2 for the	Precision of	Estimated	% Calibration
		Voltage	Current	Limit of	Limit of	Sensitivity	Linear	Standards	Limit of	Check
		(V0)	United	Linear	Operational	(L/mg)	Regression	(mg/L)	Detection	Standard
			States	Range	Range		Through the		(mg/L)	Recovery
			Dollars	(mg/L)	(mg/L)		Origin
			($)
Hach DR-2700	Iron (Fe)	Not Applicable	3442	2.9955	7.98286	0.174314	0.999985	0.00216829	0.00257553	99.6161
Hach 2010	Iron (Fe)	Not Applicable	2907	6.98562	7.98286	0.179673	0.999996	0.00321335	0.00381687	99.8145
Spectronic 20D+	Iron (Fe)	Not Applicable	2424	2.9955	7.98286	0.165167	0.999943	0.00228838	0.00271818	99.5935
LED Spectrophotometer #1	Iron (Fe)	4.364	63	2.9955	6.98562	0.13803	0.999918	0.00520925	0.00618764	99.44
LED Spectrophotometer #1	Iron (Fe)	3.872		3.99286	6.98562	0.136326	0.999981	0.00384724	0.00456982	99.0894
LED Spectrophotometer #1	Iron (Fe)	3.364		2.9955	6.98562	0.137537	0.999921	0.00332692	0.00395178	99.1936
LED Spectrophotometer #1	Iron (Fe)	2.842		2.9955	6.98562	0.137581	0.999804	0.00471025	0.00559492	99.046
LED Spectrophotometer #2	Iron (Fe)	4.364		4.991	7.98286	0.162909	0.999995	0.00712936	0.00846838	100
LED Spectrophotometer #2	Iron (Fe)	3.872		3.99286	7.98286	0.165367	0.999995	0.0051827	0.0061561	99.2943
LED Spectrophotometer #2	Iron (Fe)	3.366		2.9955	7.98286	0.167269	0.99999	0.00874545	0.010388	99.1873
LED Spectrophotometer #2	Iron (Fe)	2.846		3.99286	7.98286	0.16941	0.999967	0.00852212	0.0101227	98.8464
Hach DR-2700	Manganese (Mn)	Not Applicable		0.500154	≥ 1.000	0.798191	0.999954	0.00061132	0.000726136	98.75
Hach 2010	Manganese (Mn)	Not Applicable		0.599963	≥ 1.000	0.828179	0.999972	0.000589184	0.000699843	99.1935
Spectronic 20D+	Manganese (Mn)	Not Applicable		0.69998	≥ 1.000	0.781055	0.999867	0.00293025	0.0034806	107.66
LED Spectrophotometer #1	Manganese (Mn)	1.989		0.500154	≥ 1.000	0.557789	0.999608	0.00117239	0.00139258	98.2854
LED Spectrophotometer #1	Manganese (Mn)	1.553		0.599963	≥ 1.000	0.541575	0.999429	0.00463698	0.00550789	99.0092
LED Spectrophotometer #1	Manganese (Mn)	1.011		0.500154	≥ 1.000	0.532257	0.999476	0.00184113	0.00218693	99.2201
LED Spectrophotometer #1	Manganese (Mn)	0.529		0.399856	≥ 1.000	0.462585	0.999899	0.00317876	0.00377578	98.3693
Agilent Technologies Cary 60 UV-Vis	Fluoride (F−)	Not Applicable	7644	1.5993	1.39906	0.127367	0.994941	0.0114931	0.0136517	96.7908
LED Spectrophotometer #1	Fluoride (F−)	0.627		0	1.5993	0.107326	0.998759	0.00486983	0.00578447	100.9
LED Spectrophotometer #1	Fluoride (F−)	0.55		1.39906	1.39906	0.0850771	0.998278	0.00639425	0.0075952	100
LED Spectrophotometer #1	Fluoride (F−)	0.525		1.0001	1.39906	0.101602	0.999044	0.00903556	0.0107326	101.196
LED Spectrophotometer #1	Fluoride (F−)	0.486		1.39906	1.39906	0.0874512	0.998453	0.0108917	0.0129374	101.518
LED Spectrophotometer #1	Fluoride (F−)	0.407		1.0001	1.39906	0.079453	0.999145	0.0149211	0.0177236	104.022
LED Spectrophotometer #1	Fluoride (F−)	0.358		1.79951	0.201375	0.0511933	0.989479	0.0286854	0.034073	103.568

## Sheet: R2
The combined results from Tables 2, 3, and 4 for all spectrophotometers and all analytes sorted by instrument.
Instrument		Analyte	Blank	Price in	Upper	Upper	Calibration	R2 for the	Precision of	Estimated	% Calibration
			Voltage	Current	Limit of	Limit of	Sensitivity	Linear	Standards	Limit of	Check
			(V0)	United	Linear	Operational	(L/mg)	Regression	(mg/L)	Detection	Standard
				States	Range	Range		Through the		(mg/L)	Recovery
				Dollars	(mg/L)	(mg/L)		Origin
				($)
Agilent Technologies Cary 60 UV-Vis	1	Fluoride (F−)	Not Applicable	7644	1.5993	1.39906	0.127367	0.994941	0.0114931	0.0136517	96.7908		Agilent Technologies Cary 60 UV-Vis	Hach DR-2700	Hach 2010	Spectronic 20D+	LED Spectrophotometer #1	LED Spectrophotometer #2		Cary 60 UV-Vis
Hach DR-2700	2	Iron (Fe)	Not Applicable	3442	2.9955	7.98286	0.174314	0.999985	0.00216829	0.00257553	99.6161									Hach DR-2700
Hach DR-2700	2	Manganese (Mn)	Not Applicable		0.500154	≥ 1.000	0.798191	0.999954	0.00061132	0.000726136	98.75		1	2	3	4	5	6		Hach 2010
Hach 2010	3	Iron (Fe)	Not Applicable	2907	6.98562	7.98286	0.179673	0.999996	0.00321335	0.00381687	99.8145			2	3	4	5	6		Spectronic 20D+
Hach 2010	3	Manganese (Mn)	Not Applicable		0.599963	≥ 1.000	0.828179	0.999972	0.000589184	0.000699843	99.1935		0.994941				5	6		LED Spectrophotometer #1
Spectronic 20D+	4	Iron (Fe)	Not Applicable	2424	2.9955	7.98286	0.165167	0.999943	0.00228838	0.00271818	99.5935			0.999985	0.999996	0.999943	5	6		LED Spectrophotometer #2
Spectronic 20D+	4	Manganese (Mn)	Not Applicable		0.69998	≥ 1.000	0.781055	0.999867	0.00293025	0.0034806	107.66			0.999954	0.999972	0.999867	5
LED Spectrophotometer #1	5	Iron (Fe)	4.364	63	2.9955	6.98562	0.13803	0.999918	0.00520925	0.00618764	99.44						5	0.999995
LED Spectrophotometer #1	5	Iron (Fe)	3.872		3.99286	6.98562	0.136326	0.999981	0.00384724	0.00456982	99.0894						5	0.999995
LED Spectrophotometer #1	5	Iron (Fe)	3.364		2.9955	6.98562	0.137537	0.999921	0.00332692	0.00395178	99.1936						5	0.99999
LED Spectrophotometer #1	5	Iron (Fe)	2.842		2.9955	6.98562	0.137581	0.999804	0.00471025	0.00559492	99.046						5	0.999967
LED Spectrophotometer #1	5	Manganese (Mn)	1.989		0.500154	≥ 1.000	0.557789	0.999608	0.00117239	0.00139258	98.2854						5
LED Spectrophotometer #1	5	Manganese (Mn)	1.553		0.599963	≥ 1.000	0.541575	0.999429	0.00463698	0.00550789	99.0092						5
LED Spectrophotometer #1	5	Manganese (Mn)	1.011		0.500154	≥ 1.000	0.532257	0.999476	0.00184113	0.00218693	99.2201						5
LED Spectrophotometer #1	5	Manganese (Mn)	0.529		0.399856	≥ 1.000	0.462585	0.999899	0.00317876	0.00377578	98.3693						5
LED Spectrophotometer #1	5	Fluoride (F−)	0.627		0	1.5993	0.107326	0.998759	0.00486983	0.00578447	100.9						5
LED Spectrophotometer #1	5	Fluoride (F−)	0.55		1.39906	1.39906	0.0850771	0.998278	0.00639425	0.0075952	100
LED Spectrophotometer #1	5	Fluoride (F−)	0.525		1.0001	1.39906	0.101602	0.999044	0.00903556	0.0107326	101.196						0.999918
LED Spectrophotometer #1	5	Fluoride (F−)	0.486		1.39906	1.39906	0.0874512	0.998453	0.0108917	0.0129374	101.518						0.999981
LED Spectrophotometer #1	5	Fluoride (F−)	0.407		1.0001	1.39906	0.079453	0.999145	0.0149211	0.0177236	104.022						0.999921
LED Spectrophotometer #1	5	Fluoride (F−)	0.358		1.79951	0.201375	0.0511933	0.989479	0.0286854	0.034073	103.568						0.999804
LED Spectrophotometer #2	6	Iron (Fe)	4.364		4.991	7.98286	0.162909	0.999995	0.00712936	0.00846838	100						0.999608
LED Spectrophotometer #2	6	Iron (Fe)	3.872		3.99286	7.98286	0.165367	0.999995	0.0051827	0.0061561	99.2943						0.999429
LED Spectrophotometer #2	6	Iron (Fe)	3.366		2.9955	7.98286	0.167269	0.99999	0.00874545	0.010388	99.1873						0.999476
LED Spectrophotometer #2	6	Iron (Fe)	2.846		3.99286	7.98286	0.16941	0.999967	0.00852212	0.0101227	98.8464						0.999899
																	0.998759
							Minimum =	0.989479									0.998278
							Maximum =	0.999996									0.999044
																	0.998453
																	0.999145
																	0.989479
